# Supplementary material for: Efficient inter-species conjugative transfer of a CRISPR nuclease for targeted bacterial killing
Source: Nat Commun. 2019 Oct 4;10:4544. doi: 10.1038/s41467-019-12448-3 (PMC6778077; doi:10.1038/s41467-019-12448-3)
Supplement: Supplementary file 4 — Supplementary Data 1 [file 41467_2019_12448_MOESM4_ESM.xlsx]

## Sheet: Sheet1
Target Gene	Target Gene Protein	Essentiality	sgRNA sequence	% GC	Target PAM	Target Strand	Target Gene Transcription	ORF Start	ORF End	ORF Length	sgRNA Start	Distance	Relative Distance	Conjugation Frequency (proportion)	CF Error (SEM)	Killing Efficiency (%)	KE Error (SEM)	Growth Rate with 0.2% Glucose (repressed TevCas9)	SEM+glucose	Growth Rate with 0.2% Arabinose (induced TevCas9)	SEM+arabinose	Ratio of Repressed/Induced Growth Rates
rplC	50S ribosomal protein	Essential	GTTAAAAAAGTTGACGTAAC	30	CGG	P	lead	3596193	3595564	629	3595884	309	0.491256	0.000190337	8.73292e-05	15.2337	4.17278	1.2547	0.0542389	1.16588	0.112387	1.07618
rplC.1	50S ribosomal protein	Essential	GTTAAAAAAGTTGACGTAAC	30	CGG	P	lead	3596193	3595564	629	3595884	309	0.491256	0.000420235	0.000404186	2.32558	2.32558	1.38496	0.213255	0.861336	0.0980649	1.60792
ytfN	putative periplasmic protein	Essential	CTGAATATCGAGTCATTTCG	40	CGG	P	lead	4647798	4651577	3779	4648516	718	0.189997	0.000405326	0.000381604	80.368	18.4037	1.87346	0.0405546	0.54998	0.0133874	3.40641
yghJ	putative lipoprotein	Non-essential	GTTGATCGGTTCATAAAACG	40	CGG	N	lag	3081908	3080850	1058	3081003	905	0.855388	6.7195e-05	4.31762e-05	74.5261	14.3666	1.1641	0.0195309	0.809989	0.107843	1.43718
mrcB	penicillin binding protein B1	Essential	ACGCCAGTATGATCTTTCGC	50	TGG	N	lag	220924	223446	2522	221766	842	0.333862	2.94586e-05	1.88084e-05	85.6083	7.61345	1.53848	0.0872828	0.86117	0.0621894	1.7865
aegA	putative oxidoreductase	Non-essential	ACGCGGCTTGGCGAACCGGA	70	TGG	P	lead	2591584	2589614	1970	2589934	1650	0.837563	0.000132617	5.34074e-05	72.3424	15.0124	1.17972	0.0899641	1.50672	0.079799	0.782969
gltJ	glutamate/aspartate transporter	Non-essential	CCATAGCCAGCCGAGATAGG	60	TGG	N	lead	728765	728012	753	728675	90	0.119522	0.000157907	0.000110093	95.4476	4.03529	1.57687	0.0635576	1.07574	0.158501	1.46584
ompS	putative porin	Unknown	ATTAAGGTAAACACCACCGA	40	AGG	P	lag	2077566	2078762	1196	2077806	240	0.200669	6.39695e-05	6.11371e-05	73.8104	11.7775	0.963189	0.00330244	1.09922	0.0133646	0.876247
mviM	putative virulence factor	Unknown	TGCCGGCGTCCATGTCTGCG	70	TGG	P	lead	1253765	1254688	923	1254019	254	0.27519	5.97187e-05	2.00355e-05	94.9602	4.44089	1.26139	0.0519877	1.18304	0.188854	1.06623
STM1005	Gifsy 2 prophage integrase	Non-essential	CGCGTTACGGTAACGAATGC	55	CGG	N	lead	1099523	1098231	1292	1098447	1076	0.832817	0.000373304	6.49929e-05	78.1014	3.8337	1.91029	0.0751353	0.939497	0.19809	2.03331
STM4261	SPI4 putative membrane protein	Non-essential	CCAGGGAATACGTGGGCGGA	65	TGG	P	lead	4482490	4499169	16679	4486054	3564	0.213682	0.000105906	1.31347e-05	99.4459	0.170802	1.50483	0.296799	0.803574	0.0266335	1.87268
fabB	3-oxoacyl-[acyl-carrier-protein] synthase I	Essential	AGGCAGTGGCCGACGCCGGTC	76.1905	TGG	P	lead	2489845	2488621	1224	2489593	252	0.205882	0.00108271	0.000218189	7.59456	5.56894	1.65122	0.116402	0.554889	0.060481	2.97577
murE	UDP-N-acetylmuramoyl-L-alanyl-D-glutamate--2,6-diaminopimelate ligase	Essential	GATCCCGACGGAGAACACAAC	57.1429	CGG	P	lead	143479	144966	1487	143935	456	0.306658	0.000481667	0.000166642	42.3554	19.0397	1.13653	0.0395563	1.0011	0.0152794	1.13528
tsf	elongation factor Ts	Essential	TCGAAGAAGAGCGCGTTGCTC	57.1429	TGG	P	lead	255281	256132	851	255625	344	0.40423	0.000286889	0.000116841	39.8428	14.7454	1.31837	0.0930556	0.912461	0.132161	1.44485
ftsW	Probable peptidoglycan glycosyltransferase	Essential	CGAGATGCCCATCCCGATAA	55	TGG	N	lag	148702	149960	1258	149408	706	0.561208	0.000174111	0.000165514	82.406	16.2125	1.24584	0.12912	1.38278	0.0600363	0.900969
ftsW.1	Probable peptidoglycan glycosyltransferase	Essential	CGAGATGCCCATCCCGATAA	55	TGG	N	lag	148702	149960	1258	149408	706	0.561208	0.000423	0.000137636	98.9611	0.313513	1.25236	0.0128911	1.19153	0.0525072	1.05106
rpoB	DNA-directed RNA polymerase subunit beta	Essential	TACGCGCAGCGGTGCGGAAT	65	AGG	N	lag	4365921	4369949	4028	4366214	293	0.0727408	0.00261864	0.00159083	9.51156	2.17377	1.14616	0.124735	1.32184	0.332063	0.867094
polA	DNA polymerase I	Essential	AGGGGCGCCGCCTTTACCTGC	71.4286	CGG	P	lead	4206130	4208930	2800	4208600	2470	0.882143	0.000264295	0.000224907	58.2655	20.4037	1.24069	0.0137228	1.19355	0.00958274	1.03949
icdA	Isocitrate dehydrogenase [NADP]	Essential	AACCTGAGCCGCCAGGGCAT	65	CGG	N	lag	1324375	1325625	1250	1325325	950	0.76	0.000386768	0.00017533	54.9585	11.0897	1.23939	0.0499076	0.978165	0.131591	1.26706
narY	Nitrate reductase 2, beta subunit	Essential	ATAACGAATGCGCCCGACGC	60	AGG	N	lead	1664418	1665962	1544	1665221	803	0.520078	0.000228981	6.55435e-05	99.439	0.216711	1.20096	0.00996013	1.18398	0.0608782	1.01434
clpx	ATP-dependent Clp protease ATP-binding subunit	Essential	ATCCGCAGCAGGAGTTCTTAC	52.381	AGG	P	lead	504073	505357	1284	504775	702	0.546729	0.000312143	8.6786e-05	31.4161	5.47842	1.24211	0.0157638	0.869326	0.0435558	1.42882
argS	Arginine-tRNA ligase	Essential	GCTCGTCAGCCGGCATATCC	65	GGG	N	lead	2002583	2004327	1744	2003842	1259	0.721904	4.71032e-05	1.22174e-05	27.6353	13.9252	1.27934	0.0270681	0.985791	0.0152742	1.29778
trmD	tRNA (guanine-N(1)-)-methyltransferase	Essential	GGCGGACCGGGGATGTTAATGA	59.0909	TGG	P	lead	2816031	2815264	767	2815864	167	0.217731	0.000154841	2.85385e-05	24.5601	9.04214	1.26106	0.0473939	1.165	0.0352624	1.08245
trmD.1	tRNA (guanine-N(1)-)-methyltransferase	Essential	GGCGGACCGGGGATGTTAATGA	59.0909	TGG	P	lead	2816031	2815264	767	2815864	167	0.217731	3.6908e-05	2.10372e-05	10.74	2.09927	1.21409	0.0253992	0.673822	0.0386858	1.80179
prfA	Peptide chain release factor 1	Essential	AGGTTCAGGACGATATCGAGA	47.619	CGG	P	lead	1874407	1873325	1082	1874237	170	0.157116	3.60784e-05	7.67216e-06	98.9138	0.360977	1.19379	0.0568323	0.934072	0.164557	1.27805
lepA	Elongation factor 4	Essential	TGACCGTATTATCCAAATCTG	38.0952	CGG	P	lead	2728572	2726773	1799	2728509	63	0.0350195	0.000225428	4.52917e-05	20.4317	12.2345	1.18866	0.0300741	1.2752	0.0916021	0.932131
lepA.1	Elongation factor 4	Essential	TGACCGTATTATCCAAATCTG	38.0952	CGG	P	lead	2728572	2726773	1799	2728509	63	0.0350195	2.54672e-05	1.05475e-05	19.3	12.1858	1.15477	0.0448528	0.946079	0.0352825	1.22059
polA.1	DNA polymerase I	Essential	TATTCCGGGCGTACCAGGCG	65	TGG	P	lead	4206130	4208930	2800	4206710	580	0.207143	0.000451477	0.000243557	56.8307	21.4786	1.82112	0.0752091	0.978711	0.0818709	1.86074
polA.2	DNA polymerase I	Essential	ATCGCCCAGCGAACCGGCAG	70	CGG	P	lead	4206130	4208930	2800	4207091	961	0.343214	0.00043501	0.000308451	12.2174	3.35935	1.24564	0.046641	0.936115	0.119402	1.33065
polA.3	DNA polymerase I	Essential	AGATCGCACTGGAGGAAGCG	60	GGG	P	lead	4206130	4208930	2800	4207606	1476	0.527143	0.000186297	0.000150665	98.547	1.31312	1.67486	0.0577552	1.23784	0.149388	1.35305
polA.5	DNA polymerase I	Essential	GCCGCTGGATAGCGTGACCG	70	GGG	P	lead	4206130	4208930	2800	4208375	2245	0.801786	0.000239074	7.79257e-05	87.8788	12.1212	1.54386	0.063359	1.01254	0.289324	1.52474
polA.6	DNA polymerase I	Essential	TTAAATCCAGCAACGCGGCG	55	CGG	P	lead	4206130	4208930	2800	4208626	2496	0.891429	0.000142386	4.51358e-05	96.3243	2.75943	1.7341	0.0860006	0.693113	0.236998	2.5019
polA.7	DNA polymerase I	Essential	TAACGACTTCATCCGGGCCG	60	AGG	N	lag	4206130	4208930	2800	4206642	512	0.182857	0.000273789	0.000127336	54.9804	22.0437	1.78922	0.109415	0.953688	0.328627	1.87611
polA.8	DNA polymerase I	Essential	TACGCCCGGAATATTATCCG	50	AGG	N	lag	4206130	4208930	2800	4206722	592	0.211429	0.000146779	3.54096e-05	83.0123	15.9098	1.8545	0.041425	0.996721	0.238854	1.8606
polA.9	DNA polymerase I	Essential	CAGGTTCGATGGCAAACGAG	55	AGG	N	lag	4206130	4208930	2800	4207275	1145	0.408929	0.000235821	5.157e-05	38.4118	8.81602	0.789127	0.0822332	0.762519	0.0162636	1.0349
polA.10	DNA polymerase I	Essential	GCAGTTCCAGAGCACGCTGG	65	CGG	N	lag	4206130	4208930	2800	4207356	1226	0.437857	0.000284439	0.000173894	56.0326	21.1595	1.17529	0.0899216	0.832519	0.0445953	1.41172
polA.11	DNA polymerase I	Essential	TAAATGCCTGACGAATGCGG	50	CGG	N	lag	4206130	4208930	2800	4208223	2093	0.7475	0.000648406	0.000218887	99.8049	0.185557	1.0234	0.153485	0.951959	0.132519	1.07505
polA.12	DNA polymerase I	Essential	AAGCTGGCGAGAAAGACCGA	55	AGG	N	lag	4206130	4208930	2800	4208474	2344	0.837143	4.85408e-07	2.5671e-07	76.6667	14.5297	0.930537	0.160566	1.08094	0.166514	0.86086
polA.14	DNA polymerase I	Essential	ACCTGTCGCGCATGATTATC	50	TGG	P	lead	4206130	4208930	2800	4207292	1162	0.415	7.04705e-05	2.83076e-05	70.4647	14.7677	1.12956	0.0363329	1.17227	0.0524787	0.963565
polA.15	DNA polymerase I	Essential	TTAACTTTGGCCTGATTTAC	35	GGG	P	lead	4206130	4208930	2800	4208422	2292	0.818571	0.000115541	5.70816e-05	98.1964	1.73464	0.894366	0.105044	0.928916	0.0916824	0.962806
polA.16	DNA polymerase I	Essential	CGAGAATAAGTGGGTTTTCT	40	GGG	N	lag	4206130	4208930	2800	4206177	47	0.0167857	2.14663e-05	4.45887e-06	99.6607	0.286637	0.981778	0.0571007	0.944055	0.0394887	1.03996
polA.18	DNA polymerase I	Essential	CATGGCGCGCTTGATGATAT	50	CGG	N	lag	4206130	4208930	2800	4208723	2593	0.926071	0.000889976	0.000325859	68.2929	17.6687	0.926318	0.00704339	0.911809	0.0649775	1.01591
katG.1	Catalase-peroxidase	Non-essential	GTGGCCGAACCAGCTTCGCG	70	TGG	P	lead	4319437	4321776	2339	4319703	266	0.113724	0.000614005	0.000394442	99.901	0.0516181	1.0829	0.0531224	0.952023	0.0729759	1.13747
katG.2	Catalase-peroxidase	Non-essential	TGACCGATTCACAACCGTGG	55	TGG	P	lead	4319437	4321776	2339	4319840	403	0.172296	0.000358489	0.000177834	60.7205	18.6454	1.04547	0.0621403	0.811238	0.0604452	1.28873
katG.3	Catalase-peroxidase	Non-essential	CCTCGGTAAAACCCACGGCG	65	CGG	P	lead	4319437	4321776	2339	4320399	962	0.411287	0.000350133	0.000156956	43.9357	11.0765	1.01751	0.0421884	0.829219	0.0427592	1.22707
katG.4	Catalase-peroxidase	Non-essential	CGCGGCGGCGATAAGCGTGG	75	CGG	P	lead	4319437	4321776	2339	4321030	1593	0.68106	0.000424316	0.000173406	45.3514	27.5571	1.06172	0.122914	0.680553	0.0237051	1.56008
katG.5	Catalase-peroxidase	Non-essential	ACCTTTTGCGCCGGGCCGGG	75	TGG	P	lead	4319437	4321776	2339	4321245	1808	0.77298	0.000451844	0.000228718	28.2439	6.94193	1.0959	0.0310001	0.824531	0.0308823	1.32912
katG.6	Catalase-peroxidase	Non-essential	GTTTGTGAAGGACTTCGTCG	50	CGG	P	lead	4319437	4321776	2339	4321710	2273	0.971783	3.34478e-06	3.02111e-06	29.798	15.2103	1.08081	0.0411988	0.824259	0.051877	1.31125
katG.7	Catalase-peroxidase	Non-essential	GCTGGTTCGGCCACCAGTCG	70	CGG	N	lag	4319437	4321776	2339	4319716	279	0.119282	0.000405455	0.000195238	16.1507	9.3996	0.997882	0.0207434	0.83831	0.0124141	1.19035
katG.8	Catalase-peroxidase	Non-essential	GGTAGCGCGAATAGCGGCGG	70	CGG	N	lag	4319437	4321776	2339	4320339	902	0.385635	0.000271137	9.08067e-05	28.5276	10.2209	1.06417	0.0969043	1.07204	0.0793043	0.992667
katG.9	Catalase-peroxidase	Non-essential	GCCCTGCGCTTCAATCGGCG	70	CGG	N	lag	4319437	4321776	2339	4320477	1040	0.444634	0.000504104	0.000208882	58.4099	20.9538	1.1151	0.0515844	0.713413	0.0373864	1.56305
katG.10	Catalase-peroxidase	Non-essential	GCCGCCGCGGAAAGTAGACG	70	CGG	N	lag	4319437	4321776	2339	4321038	1601	0.684481	4.64775e-05	4.40768e-05	89.619	5.44692	1.09881	0.0236	0.73237	0.0418931	1.50034
katG.11	Catalase-peroxidase	Non-essential	GATGCTGACACCCGCAGCAG	65	CGG	N	lag	4319437	4321776	2339	4321239	1802	0.770415	0.000296927	0.000142119	99.9014	0.0255424	1.09384	0.0415279	0.77701	0.0638742	1.40776
katG.12	Catalase-peroxidase	Non-essential	AACCAAACACCAGATCGGCG	55	CGG	N	lag	4319437	4321776	2339	4321651	2214	0.946558	0.000342219	2.90731e-05	56.8289	22.1156	1.02309	0.00195708	0.83961	0.0200568	1.21852
katG.13	Catalase-peroxidase	Non-essential	CAACTATATCTATTTGCTCC	35	TGG	P	lead	4319596	4321776	2180	4319533	-63	-0.0288991	0.000444744	0.000148713	84.1168	15.6584	1.15183	0.0470151	0.655836	0.0159774	1.75627
katG.14	Catalase-peroxidase	Non-essential	TTCTATTAGCGAGATGGTTT	35	CGG	P	lead	4319437	4321776	2339	4320981	1544	0.660111	1.16636e-05	1.11512e-05	80.3968	18.776	1.13478	0.0161688	0.73966	0.0387004	1.53419
katG.15	Catalase-peroxidase	Non-essential	TGACTTCTTCGCTAATCTGC	45	TGG	P	lead	4319437	4321776	2339	4321515	2078	0.888414	1.82559e-05	9.17469e-06	65.8149	32.9077	1.07379	0.0246104	0.782093	0.061872	1.37297
katG.16	Catalase-peroxidase	Non-essential	CGCCTTGAGATCCCCTTTCA	55	GGG	N	lag	4319437	4321776	2339	4319835	398	0.170158	0.000343142	9.51675e-05	61.9984	20.3685	0.938531	0.0638679	0.583148	0.0283858	1.60942
katG.17	Catalase-peroxidase	Non-essential	TTGATAATGTCTTCCTGCGT	40	TGG	N	lag	4319437	4321776	2339	4320950	1513	0.646858	4.11796e-06	7.14756e-07	65	17.5594	1.14223	0.0331749	0.779114	0.0914685	1.46606
katG.18	Catalase-peroxidase	Non-essential	AGCTCATTAGCGTCGTCGGT	55	GGG	N	lag	4319437	4321776	2339	4321580	2143	0.916204	0.000398637	5.93374e-05	95.1155	2.45588	1.16478	0.00863952	0.806384	0.0782073	1.44445
fabB.6	3-oxoacyl-[acyl-carrier-protein] synthase I	Essential	TGGCGGCACCAACGCCACGC	75	TGG	P	lead	2489845	2488621	1224	2488660	1185	0.968137	0.000872619	0.00024862	3.27552	2.11248	1.02366	0.00989774	0.721851	0.0360259	1.4181
fabB.9	3-oxoacyl-[acyl-carrier-protein] synthase I	Essential	AGAGCTGGATGAGCAGGCTG	60	CGG	P	lead	2489845	2488621	1224	2488750	1095	0.894608	0.0012241	0.00024824	17.2422	0.947782	1.13827	0.00947442	0.639245	0.108854	1.78064
fabB.10	3-oxoacyl-[acyl-carrier-protein] synthase I	Essential	CGCCAGCCGCGCCCAGCGAG	85	TGG	N	lag	2489845	2488621	1224	2488818	1027	0.839052	0.00110249	0.000305985	18.7712	6.18322	1.21823	0.0573831	0.790742	0.066049	1.54062
fabB.11	3-oxoacyl-[acyl-carrier-protein] synthase I	Essential	CGTGCAGTGATTACTGGCCT	55	GGG	P	lead	2489845	2488621	1224	2489829	16	0.0130719	0.000739316	0.000273328	20.2955	9.21953	1.12263	0.0350857	0.73728	0.0212499	1.52267
fabB.20	3-oxoacyl-[acyl-carrier-protein] synthase I	Essential	GGCCTGTGAGTTCGATGCGA	60	TGG	P	lead	2489845	2488621	1224	2489245	600	0.490196	0.000681047	0.000184791	6.34647	5.16225	1.39528	0.111311	0.976058	0.0643343	1.4295
																		0.947871	0.0627032	1.00161	0.0602832	0.946344
