# Supplementary material for: Efficient inter-species conjugative transfer of a CRISPR nuclease for targeted bacterial killing
Source: Nat Commun. 2019 Oct 4;10:4544. doi: 10.1038/s41467-019-12448-3 (PMC6778077; doi:10.1038/s41467-019-12448-3)
Supplement: Supplementary file 5 — Supplementary Data 2 [file 41467_2019_12448_MOESM5_ESM.xlsx]

## Sheet: Sheet1
Target	Essential	# Colonies PCR Screened	#Positive PCR Screens	#Sent for sequencing	# with correct gRNA sequence	# clones digested	#correct digests	full plasmid sequencing results
RplC	Y	5	2	2	2	3	2	insertion + concatonated sgRNA
YtfN	?	3	3	1	1	1	1	NS
YghJ	N	3	3	1	1	1	1	correct
MrcB	?	3	3	1	1	1	1	NS
AegA	N	3	3	1	1	1	1	correct
GltJ	N	3	3	1	1	1	1	correct
OmpS	?	3	3	1	1	1	1	NS
MviM	?	3	3	1	1	1	1	NS
STM1005	N	2	2	1	1	1	1	correct
STM4261	N	2	1	1	1	1	1	correct
FabB	Y	12	12	2	2	1	1	correct
MurE	Y	5	5	1	1	1	1	correct
Tsf	Y	10	2	1	1	1	1	correct
FtsW	Y	20	17	9	8	13	8	insertion
RpoB	Y	32	11	8	1	5	3	insertion
PolA	Y	5	5	1	1	1	1	correct
IcdA	Y	4	4	1	1	1	1	correct
NarY	Y	4	4	1	1	1	1	correct
ClpX	Y	4	4	1	1	1	1	insertion
ArgS	Y	29	15	4	1	9	3	insertion x2
TrmD	Y	19	13	6	3	10	5	insertion
PrfA	Y	14	5	1	1	1	1	correct
LepA	Y	19	17	6	6	16	6	insertion
PolA.1	Y	3	3	1	1	1	1	NS
PolA.2	Y	3	3	1	1	1	1	correct
PolA.3	Y	3	3	1	1	1	1	correct
PolA.4	Y	23	17	2	1	4	1	NS
PolA.5	Y	15	5	1	1	1	1	NS
PolA.6	Y	3	3	1	1	1	1	NS
PolA.7	Y	3	3	1	1	1	1	NS
PolA.8	Y	3	3	1	1	1	1	NS
PolA.9	Y	3	3	1	1	1	1	correct
PolA.10	Y	3	3	1	1	1	1	NS
PolA.11	Y	3	3	3	2	1	1	correct
PolA.12	Y	3	3	1	1	1	1	NS
PolA.13	Y	3	3	1	1	1	1	NS
PolA.14	Y	3	3	1	1	1	1	NS
PolA.15	Y	3	3	1	1	1	1	correct
PolA.16	Y	3	3	1	1	1	1	correct
PolA.18	Y	3	3	1	1	1	1	NS
KatG.1	N	3	3	1	1	1	1	correct
KatG.2	N	3	3	1	1	1	1	NS
KatG.3	N	3	3	1	1	1	1	correct
KatG.4	N	3	3	1	1	1	1	correct
KatG.5	N	3	3	1	1	1	1	correct
KatG.6	N	3	2	1	1	1	1	correct
KatG.7	N	3	3	1	1	1	1	correct
KatG.8	N	3	3	1	1	1	1	correct
KatG.9	N	3	3	1	1	1	1	NS
KatG.10	N	3	3	1	1	1	1	NS
KatG.11	N	3	3	1	1	1	1	correct
KatG.12	N	3	3	1	1	1	1	NS
KatG.13	N	3	3	1	1	1	1	NS
KatG.14	N	3	2	1	1	1	1	NS
KatG.15	N	3	3	1	1	1	1	NS
KatG.16	N	3	3	1	1	1	1	correct
KatG.17	N	3	3	1	1	1	1	NS
KatG.18	N	3	3	1	1	1	1	correct
fabB.1	Y	4	2	1	0	2	1	NS
fabB.2	Y	3	0	1	0	0	0	NS
fabB.3	Y	3	3	0	0	1	0	NS
fabB.4	Y	3	1	0	0	1	0	NS
fabB.5	Y	3	3	0	0	1	0	NS
fabB.6	Y	3	3	1	1	2	2	NS
fabB.7	Y	4	1	0	0	1	0	NS
fabB.8	Y	3	3	0	0	3	0	NS
fabB.9	Y	3	3	1	1	2	1	NS
fabB.10	Y	3	3	1	1	2	2	NS
fabB.11	Y	3	3	1	1	2	2	NS
fabB.12	Y	3	0	2	0	0	0	NS
fabB.13	Y	4	0	2	0	0	0	NS
fabB.14	Y	3	2	1	0	2	1	NS
fabB.15	Y	3	0	1	0	0	0	NS
fabB.16	Y	3	3	0	0	2	0	NS
fabB.17	Y	3	3	0	0	3	0	NS
fabB.18	Y	4	2	0	0	2	0	NS
fabB.19	Y	3	3	2	0	2	2	NS
fabB.20	Y	3	3	1	1	2	2	NS
