# Supplementary material for: Efficient inter-species conjugative transfer of a CRISPR nuclease for targeted bacterial killing
Source: Nat Commun. 2019 Oct 4;10:4544. doi: 10.1038/s41467-019-12448-3 (PMC6778077; doi:10.1038/s41467-019-12448-3)
Supplement: Supplementary file 6 — Supplementary Data 3 [file 41467_2019_12448_MOESM6_ESM.xlsx]

## Sheet: Supplementary Data 3
gRNA	off_target	OT_pos	num_mm	pam_mm	mm_score	mm_map	pam_map
STM1005	ACGCTTACTGTAACGAATGCGGC	3018862	5	1	6.5	****....*...........	.*
STM1005	AGCGTTAAGGCAACGAATACCCA	4497514	4	2	16.25	*......*..*.......*.	**
STM1005	AGCGTTACGGGTACAAATGTAGT	200113	5	1	29	*.........**..*....*	.*
STM1005	AGCGTTACGTTAACGATAGCGTC	1353655	4	2	23	*........*......**..	**
STM1005	AGCGTTATGGTAACGCCTGCGAT	465571	4	2	18.75	*......*.......**...	**
STM1005	AGCGTTGCGGTAACCAGCGCCTG	3310101	5	1	26	*.....*.......*.**..	*.
STM1005	AGCGTTTCCGTAACGAATTTATC	3260062	5	2	25	*.....*.*.........**	**
STM1005	AGCGTTTCGGTGGCGAATCCGTT	1308603	5	2	23	*.....*....**.....*.	**
STM1005	ATCGTTTCCGTAACGATTGCTGC	1388406	5	1	14.25	**....*.*.......*...	.*
STM1005	CAAGTTACCGTAAAGAATGACCG	3315662	5	1	23.25	.**.....*....*.....*	*.
STM1005	CACCTTACGGGAGCGAATCCTTG	3368084	5	1	22	.*.*......*.*.....*.	*.
STM1005	CACGCTGCTGTCACGAATGCAGC	2613857	5	1	13.75	.*..*.*.*..*........	.*
STM1005	CACGTTCCAGTAACGCATCCGCC	2461329	5	2	23.75	.*....*.*......*..*.	**
STM1005	CACGTTGTCGTAATGAATGCTGC	4638423	5	1	16	.*....***....*......	.*
STM1005	CAGATTACGAAAACGAATGCCGT	1928359	5	1	13	.***.....**.........	.*
STM1005	CCCGCAACGGGAACGATTGCTGA	4141772	5	1	16.5	.*..**....*.....*...	.*
STM1005	CGCAAAAAGGTAACGAATACCAT	2089493	5	2	15.25	...***.*..........*.	**
STM1005	CGCAATACGGTAAGAAACGCGTC	3801937	5	2	26.25	...**........**..*..	**
STM1005	CGCACCACGGCAACGTATGCTGG	3028796	5	0	35	...***....*....*....	..
STM1005	CGCCTTTCGGCAACGCAGGCGCA	159358	5	2	25.75	...*..*...*....*.*..	**
STM1005	CGCGATACGGTTAAGAAAACCAT	207300	5	2	33.5	....*......*.*...**.	**
STM1005	CGCGCCACGGGAACGGGTGCAGA	439846	5	1	24.25	....**....*....**...	.*
STM1005	CGCGCTACGGTAAAGAAGCCGCC	25596	4	2	27	....*........*...**.	**
STM1005	CGCGCTTCGGTAATAAAGGCCAG	1767861	5	1	26.5	....*.*......**..*..	*.
STM1005	CGCGGTATGGCACCGATTGCGGA	1099577	5	1	22.25	....*..*..*.*...*...	.*
STM1005	CGCGGTTCGATACCGAAGGCCGC	2225152	5	1	23.5	....*.*..*..*....*..	.*
STM1005	CGCGTAACTGTAGCGCCTGCAAC	2618244	5	2	28.25	.....*..*...*..**...	**
STM1005	CGCGTCACGGTTATGAACCCAAA	2094595	5	2	34.25	.....*.....*.*...**.	**
STM1005	CGCGTCAGGGTAATAAATGGCGC	400435	5	1	29	.....*.*.....**....*	.*
STM1005	CGCGTCCCGGTAACGGATGAAAG	1308797	4	1	22.25	.....**........*...*	*.
STM1005	CGCGTTAATATAACGACTGCGGT	4404296	4	1	19.75	.......***......*...	.*
STM1005	CGCGTTACCGTTAAAGATGCGAT	763822	5	2	33.5	........*..*.***....	**
STM1005	CGCGTTACGAGCGTGAATGCCGC	544265	5	1	30.5	.........*****......	.*
STM1005	CGCGTTACGCCAATTAATTCTGA	3406581	5	1	34	.........**..**...*.	.*
STM1005	CGCGTTATGGCAACAAATTTGCA	4608158	5	2	33.75	.......*..*...*...**	**
STM1005	CGCGTTCCGGCAACTGAAGCAGA	3759359	5	1	31.5	......*...*...**.*..	.*
STM1005	CGCGTTCCGGTATCGCACACACG	31246	5	1	34.5	......*.....*..*.**.	*.
STM1005	CGCGTTGCAGCAAACAATGCCCC	1685611	5	2	25	......*.*.*..**.....	**
STM1005	CGCGTTTCGCTAATGAATGCCAG	4165872	3	1	14.5	......*..*...*......	*.
STM1005	CGCGTTTCGGCTATCAATGCCGC	1589479	5	1	27.5	......*...**.**.....	.*
STM1005	CGCGTTTCGGGAAGAAATGTTTG	3028028	5	1	31.5	......*...*..**....*	*.
STM1005	CGCGTTTTGGTAAAGAGCGCCCG	1359227	5	1	28.75	......**.....*..**..	*.
STM1005	CGCTATGCGGTAACCGATGCGGA	2352820	5	1	19.25	...**.*.......**....	.*
STM1005	CGCTGTACGGTATCGACTACCTG	3688654	5	1	25.25	...**.......*...*.*.	*.
STM1005	CGCTTTACCGTAACCAAAACCAA	3445070	5	2	30.75	...*....*.....*..**.	**
STM1005	CGCTTTACGCAAACGGAAGCAGT	2430094	5	1	29.75	...*.....**....*.*..	.*
STM1005	CGCTTTACGGATACGAAACCATT	1724759	5	2	31.25	...*......**.....**.	**
STM1005	CGCTTTTTGGTAACGATGGCCCG	3409438	5	1	22.5	...*..**........**..	*.
STM1005	CGGGCTACGGTTACGAAACCTAT	4483292	5	2	26.5	..*.*......*.....**.	**
STM1005	CGGGTTACCGCTACGAATGCTTT	3755494	4	2	16	..*.....*.**........	**
STM1005	CGGGTTACGCCAACGTAGGCCAG	641856	5	1	29	..*......**....*.*..	*.
STM1005	CGGGTTACGGGAAAGAAGACGAT	2862261	5	2	31.5	..*.......*..*...**.	**
STM1005	CGGGTTACGGTAATAAATACTTC	651725	4	2	24	..*..........**...*.	**
STM1005	CGGGTTACGGTTTCGTCTGCACC	1477477	5	2	29.5	..*........**..**...	**
STM1005	CGTGTTGCCGTACCAAATGCCGC	1328205	5	1	19	..*...*.*...*.*.....	.*
STM1005	CTCCTTGCGTTAACGCATGCCAA	4321284	5	2	17.5	.*.*..*..*.....*....	**
STM1005	CTCGGTACGGGAATGAATGTACA	2181426	5	2	24.75	.*..*.....*..*.....*	**
STM1005	CTCGTGAGGGTAACGACTTCTAC	724827	5	2	21.75	.*...*.*........*.*.	**
STM1005	CTCGTTACGTTAAAAATTGCCCG	1488022	5	1	28.75	.*.......*...**.*...	*.
STM1005	GGCGATACGGTAACCATTGGTAG	489379	5	1	26.5	*...*.........*.*..*	*.
STM1005	GGCGGTACGGTAATAAATGCCGG	1244213	4	0	31	*...*........**.....	..
STM1005	GGCGTGACGTTAACTGATGCCGG	1404911	5	0	45.5	*....*...*....**....	..
STM1005	GGCGTTCCTGCAACGGATGCGAT	685019	5	2	19	*.....*.*.*....*....	**
STM1005	GTCGTAACGATAGCGAATGCCAA	4539105	5	2	14	**...*...*..*.......	**
STM1005	GTCGTTACGGTAACGAACCTGGC	462276	5	1	29.75	**...............***	.*
STM1005	TACCTAACGGTAACAAATGCGCG	2687670	5	1	10.75	**.*.*........*.....	*.
STM1005	TCCGTTACGGTATCCATTGCTGC	2633909	5	1	21.75	**..........*.*.*...	.*
STM1005	TGCGCTACGGTAGCGAAACCAGC	1019994	5	1	25.5	*...*.......*....**.	.*
STM1005	TGCGTCACGGTAACGAGACCACC	3240430	5	2	28.25	*....*..........***.	**
STM1005	TGCGTCAGCGTACCGAATGCCAC	4138190	5	2	14	*....*.**...*.......	**
STM1005	TGCGTTACGCCAGGGAATGCCAG	3812618	5	1	24	*........**.**......	*.
STM1005	TGCGTTACGGCAGCGACTCCCCG	795113	5	1	28	*.........*.*...*.*.	*.
STM1005	TGCGTTACGGTTACGATCGTAGG	3012408	5	0	69	*..........*....**.*	..
STM1005	TGCGTTGCGGTGAGGATTGCGCC	2337174	5	2	23.5	*.....*....*.*..*...	**
STM1005	TGCGTTGTGGCAACGAATGCTGG	1036376	4	0	17.5	*.....**..*.........	..
STM4261	CCAATGAAAACGTGCTCGGAAAA	776268	5	2	21.75	...**...*.....**....	**
STM4261	CCACGGAAAACGTCGCCGCAGGT	884042	5	1	30.25	...*....*....*.*..*.	.*
STM4261	CCAGAGCAAGCGTGGGCGTATCC	412925	5	2	21	....*.*.**........*.	**
STM4261	CCAGAGTAAACGTGGGCGTTATG	3237907	5	1	26	....*.*.*.........**	*.
STM4261	CCAGCAAGTACGGGGGAGGAGAG	853481	5	1	19	....**.*....*...*...	*.
STM4261	CCAGCGAAAACGGGCGCTGAAAT	594733	5	2	27.5	....*...*...*.*..*..	**
STM4261	CCAGCGAACACGTTAGCGTATCT	2953348	5	2	28.5	....*...*....**...*.	**
STM4261	CCAGCGAATACGCTGACCGATAT	3693745	5	2	32.5	....*.......**.*.*..	**
STM4261	CCAGGAAAAACGGCGGCTGATTA	2051537	5	2	28.75	.....*..*...**...*..	**
STM4261	CCAGGAAATACTACGCCGGATAG	4418500	5	1	30.25	.....*.....***.*....	*.
STM4261	CCAGGATATACTTGTGCAGAACC	735515	5	2	26.25	.....**....*..*..*..	**
STM4261	CCAGGCGATACGGGCGCGGCAGG	3108323	5	0	53.5	.....**.....*.*....*	..
STM4261	CCAGGCGATGCGCGGGCAGACGT	3629265	5	1	24.25	.....**..*..*....*..	.*
STM4261	CCAGGCTTTACGTGCGTGGATGA	379411	5	1	20.5	.....***......*.*...	.*
STM4261	CCAGGGAAAGTGTCTGCGGACGC	4103271	5	1	29	........***..**.....	.*
STM4261	CCAGGGAATACCTGCTCAGCAGG	2792046	5	0	84	...........*..**.*.*	..
STM4261	CCAGGGAATGCGTCAGGGCAATG	199841	5	1	37	.........*...**.*.*.	*.
STM4261	CCAGGGAATGGATGGCCAGAGAG	1945768	5	1	35	.........***...*.*..	*.
STM4261	CCAGGGATCACCTGCGCGGCCAG	940215	5	1	30.25	.......**..*..*....*	*.
STM4261	CCAGGGATTACGCGTGCTGATTA	250355	4	2	24.75	.......*....*.*..*..	**
STM4261	CCAGGGTATACTCGCGCAGATCG	3673795	5	1	30.5	......*....**.*..*..	*.
STM4261	CCAGGTTGAACGTGGGTGGAGTT	428239	5	2	17.5	.....****.......*...	**
STM4261	CCATGAAATATGTGGGGAGATTG	4596171	5	1	25.5	...*.*....*.....**..	*.
STM4261	CCGTGGAATACGTGGTCTGGTTT	743956	5	2	30.25	..**...........*.*.*	**
STM4261	CGAGGCAAAACGTGTGCTGAGAC	1085302	5	2	23	.*...*..*.....*..*..	**
STM4261	CGTGGCAATACGCTGGCGGAACT	1937817	5	2	16.5	.**..*......**......	**
STM4261	GCACTGAATACCTGGGCGGGGAA	1178343	5	2	19.25	*..**......*.......*	**
STM4261	GCAGGCAAAACGGCGGCGGATAT	352141	5	2	19.25	*....*..*...**......	**
STM4261	GCGGCGTATGCGTGGGCGGATGT	100387	5	1	8.5	*.*.*.*..*..........	.*
STM4261	TCAGGCAAAACGTTGGCAGAATA	4587601	5	2	22.75	*....*..*....*...*..	**
STM4261	TCAGGTAATCCGTTTGCGGATAA	1712256	5	2	21.75	*....*...*...**.....	**
STM4261	TCCGGCACTACGTGAGCGGAATA	4596625	5	2	11.5	*.*..*.*......*.....	**
STM4261	TCGCGGAATACGCGGGCAGAGTA	1799812	5	2	17.25	*.**........*....*..	**
aegA	AAACGGCCTGGCAAACCTGACCG	2974720	5	1	19	.**....*....*....*..	*.
aegA	AAACGGCTTGGCAAACGCGACAT	3265904	5	2	24.75	.**.........*...**..	**
aegA	AAACTGTTTGGCGAACCGGTGGC	46448	5	1	14.25	.**.*.*............*	.*
aegA	AAGCGGCTGGTCGTACCGGAGCT	4371516	4	2	17.25	.*......*.*..*......	**
aegA	AAGCGTTTTGGCGAACTGAAGCC	203596	5	2	21	.*...**.........*.*.	**
aegA	AAGTGGCTTTGCAAGCCGGACTT	1458136	5	2	20.5	.*.*.....*..*.*.....	**
aegA	ACCCACATTGGCGAAGCGGAACT	1827936	5	2	13.25	..*.***........*....	**
aegA	ACCCGGTCTGGAGAACTGGAGCT	4314734	5	2	18.75	..*...**...*....*...	**
aegA	ACCCTGGTGGGCGAACCGAAAGT	3813124	5	1	16	..*.*.*.*.........*.	.*
aegA	ACGAGACTGGGCGAACGGCAGAT	1388532	5	2	24	...*.*..*.......*.*.	**
aegA	ACGAGTCATGGTGAACGGGACGC	1704683	5	1	19.75	...*.*.*...*....*...	.*
aegA	ACGCAGCGTGAAGGACCGGAAGG	2026263	5	0	44.5	....*..*..**.*......	..
aegA	ACGCAGCTGAACGAACTGGAGTC	1140785	5	2	23.5	....*...***.....*...	**
aegA	ACGCAGCTTCGCCAGCCTGAGTT	4161200	5	2	29	....*....*..*.*..*..	**
aegA	ACGCAGTTTTGCGAACCAGGTAG	2426826	5	1	28	....*.*..*.......*.*	*.
aegA	ACGCCGCCCGGATAACCGGAACC	2627498	5	2	19.75	....*..**..**.......	**
aegA	ACGCCGCCTGGCTAATCGGGTCA	4178105	5	2	28.25	....*..*....*..*...*	**
aegA	ACGCCGCTGGGCGAGCAGGGGAA	472036	5	2	30.5	....*...*.....*.*..*	**
aegA	ACGCCGCTGGGCGAGCAGGTGAG	4434388	5	1	30.5	....*...*.....*.*..*	*.
aegA	ACGCGACTTAGCCAGCCGCATTG	3618778	5	1	29.25	.....*...*..*.*...*.	*.
aegA	ACGCGCCGTGGCGCATCGCATCC	3370432	5	2	29	.....*.*.....*.*..*.	**
aegA	ACGCGCGATGGCAAGCCGGAAAC	2348398	5	2	18.5	.....***....*.*.....	**
aegA	ACGCGCTTTGGCGTACCGAACAG	616447	4	1	19.75	.....**......*....*.	*.
aegA	ACGCGGCATAGGTACCCGGACGA	3753372	5	1	27.25	.......*.*.**.*.....	.*
aegA	ACGCGGCCTGGCGGAAGGGCGCG	1316792	5	1	36.75	.......*.....*.**..*	*.
aegA	ACGCGGCCTTCAAAACCGGAAAA	463845	5	2	25.25	.......*.****.......	**
aegA	ACGCGGCGTGGCGTTCCCGTTAT	2682190	5	2	36.75	.......*.....**..*.*	**
aegA	ACGCGGCTTCGCGAATTTGCGGG	1022064	5	0	84	.........*.....***.*	..
aegA	ACGCGGGTTGGCCAACAGGATCT	4615349	3	2	15.5	......*.....*...*...	**
aegA	ACGCGGGTTGGTGCATCGGGGCC	886320	5	2	34.5	......*....*.*.*...*	**
aegA	ACGCGTCTTGGAGAGCCGGATGC	2057768	3	1	15.25	.....*.....*..*.....	.*
aegA	ACGCGTTCAGGCGTACCGGAACA	4614810	5	2	17	.....****....*......	**
aegA	ACGCTGCTCGGCGACCCGACCAA	2514292	5	2	31.5	....*...*.....*...**	**
aegA	ACGCTGCTTGGCGCTGCTGATAC	3728972	5	2	33.5	....*........***.*..	**
aegA	ACGCTGCTTTGTTTACCGGACCG	2260167	5	1	26.5	....*....*.***......	*.
aegA	ACGCTGGCTGGCGAAGCTGACCA	726994	5	2	22.75	....*.**.......*.*..	**
aegA	ACGCTGGTTGGCGAACCACGCCA	4584145	5	2	31.5	....*.*..........***	**
aegA	ACGCTGTTTCTCGACCCGGACTG	2811256	5	1	20	....*.*..**...*.....	*.
aegA	ACGCTGTTTGGCGATACGGTATA	516188	5	2	28.5	....*.*.......**...*	**
aegA	ACGCTGTTTGGCGATCACGAACG	355706	5	1	27	....*.*.......*.**..	*.
aegA	ACGGCGTTTCGCGAACTGGAACG	1041162	5	1	17.25	...**.*..*......*...	*.
aegA	ACGGGCCTTGGCGAACTGAACAT	4059234	4	2	20	...*.*..........*.*.	**
aegA	ACGGGTCTTGGCGAGCAGGGATT	4559163	5	2	28.5	...*.*........*.*..*	**
aegA	ACGTTGCTTATCGAACCGAAACC	911568	5	2	21.75	...**....**.......*.	**
aegA	ACTCCGCTGGGCGAGCCGAAAAA	260150	5	2	21.5	..*.*...*.....*...*.	**
aegA	ATCCGGCTGGGCGAGTCGGAACT	1356582	5	2	20.75	.**.....*.....**....	**
aegA	ATCCTGCAAGGCGAACCGGAAGT	1254472	5	1	8.5	.**.*..**...........	.*
aegA	ATGGGGCTTTGCTAACCGAATGC	1568917	5	1	22.5	.*.*.....*..*.....*.	.*
aegA	ATGGTGCTTGGCAAACCGCAAAC	3486119	5	2	18	.*.**.......*.....*.	**
aegA	ATGTCGCTTGGCGAACCGGATGA	3018318	3	1	3	.*.**...............	.*
aegA	ATTCATCGTGGCGAACCGGAAAT	1131774	5	2	6.25	.**.**.*............	**
aegA	CAGCGCCTTGGTGAAGCGGAAGT	4315106	5	1	17.5	**...*.....*...*....	.*
aegA	CAGCGGCTGGGCGAACCCGTGGT	4271013	5	1	24.75	**......*........*.*	.*
aegA	CCGCAGCTTCGCGCAGCGGATGG	4015712	5	0	45	*...*....*...*.*....	..
aegA	CCGCAGGTTGGCGCACCGGCGAC	1592776	5	2	20.5	*...*.*......*.....*	**
aegA	CGGCGGCGCGGCGAAACGGAAGT	1729434	5	1	15.5	**.....**......*....	.*
aegA	CGGCGGTTTGGCAGACCGGAAAT	1487635	5	2	15.75	**....*.....**......	**
aegA	CTGCGGCATGGCGAATCGCATCT	1446499	5	2	20.5	**.....*.......*..*.	**
aegA	CTGCGGCTCGGCGTGCCGGATTT	1536447	5	2	19.25	**......*....**.....	**
aegA	GCGCAGCTGGGGGAACCGGATAT	194324	4	2	11.5	*...*...*..*........	**
aegA	GCGCAGTTTGGCGTACCGGCGGG	2362003	5	0	41	*...*.*......*.....*	..
aegA	GCGCGGCACAGCGCACCGGAATA	2773984	5	2	19.25	*......***...*......	**
aegA	GCGCGGCGCGGCGAACCGCCAGA	1259287	5	1	25.75	*......**.........**	.*
aegA	GCGCGGCGTGGCGAAGCGCAGAG	1412345	4	1	19.75	*......*.......*..*.	*.
aegA	GCGCGGCGTGGCGCAACTGATCA	4453010	5	2	27.75	*......*.....*.*.*..	**
aegA	GCGCTGCGTGACGAACTGGACGG	4277798	5	0	32.5	*...*..*..*.....*...	..
aegA	GCGCTGGTCGGCAAACCGGAATT	1302491	5	2	12.5	*...*.*.*...*.......	**
aegA	GCGGGGCTTGGCGATCTGGTGCT	858720	5	2	26.75	*..*..........*.*..*	**
aegA	GCGGGGTTTGGCGAACTGGTGTC	3123498	5	2	21.25	*..*..*.........*..*	**
aegA	GTCCAGATTGGCGAACCGGAAGA	895674	5	1	3.75	***.*.*.............	.*
aegA	TACCGCCTTGGCGAACCGGTGTT	4181460	5	2	13.5	***..*.............*	**
aegA	TCGCAGCTTGGCGAAGAGGGGCG	90219	5	1	28	*...*..........**..*	*.
argS	ACTGGTCAGCCGGGTAATCCCAA	4110192	5	2	24.25	*..*.........***....	**
argS	ACTGGTCTGCCGGGATATGCGGC	751797	5	1	20	*..*...*.....*....*.	.*
argS	AGGCGTCAGCCGTCATATTCGGG	2580830	5	0	32.5	***.........*.....*.	..
argS	CAGCGTCAGCCGTCAAATCCAGA	4047523	5	1	15.75	***.........*..*....	.*
argS	CATCGTCAGCCTGATTATCCTGA	282859	5	1	21.75	**.........*.**.....	.*
argS	CATCGTTACCCGGCATTTCCCAC	2294759	5	2	14.25	**....*.*.......*...	**
argS	CCGCGTCAGCGGGGATAACCATT	1738211	5	2	22.5	*.*.......*..*...*..	**
argS	CCTCGGCAACCGTCGTATCCGTT	4182584	5	2	18.75	*....*..*...*.*.....	**
argS	GATCGACAATCGGCATATCGTTG	4229721	5	1	22.5	.*...*..**.........*	*.
argS	GATCGTCAACCGGAACTTCCAGG	2225843	5	0	57.5	.*......*....*.**...	..
argS	GATCGTCAGCCTGGTTATCAAGA	3871832	5	1	32.25	.*.........*.**....*	.*
argS	GATCGTCGGCTGGCATACCGCAG	1643448	5	1	28	.*.....*..*......*.*	*.
argS	GATCGTCGTCCAGCGTATCCCAA	686965	5	2	20.5	.*.....**..*..*.....	**
argS	GATCTTCCGGCGTCATATCCGGG	1793598	5	0	31	.*..*..*.*..*.......	..
argS	GCACATCAGCCGGGATCTCACCG	3259971	5	1	27.5	..*.*........*..*..*	*.
argS	GCACGGCAGCCGGGATCTCAACT	3112376	5	2	28.25	..*..*.......*..*..*	**
argS	GCACGTCAGACGGTGTAACCTTT	1823417	5	2	30	..*......*...**..*..	**
argS	GCACGTCTGCCGGGATCTCTGGC	955962	5	1	28.75	..*....*.....*..*..*	.*
argS	GCACGTTGGTCGGCTTATCCTTA	692139	5	2	16.75	..*...**.*....*.....	**
argS	GCACTTCACCCGGCATACCTTTC	3306236	5	2	25.5	..*.*...*........*.*	**
argS	GCACTTGAGCGGTCATATCCAGT	851552	5	1	14	..*.*.*...*.*.......	.*
argS	GCCCGCCAGCAGGCGGATCCACG	642956	5	1	22.75	..*..*....*...**....	*.
argS	GCCCGTCAGCAGGCGTTTGCCCT	979181	5	2	29.5	..*.......*...*.*.*.	**
argS	GCCCGTCAGCGAGCATATTCAGC	3702917	4	1	21	..*.......**......*.	.*
argS	GCCCGTCAGGCGGCCTTTCGACG	233898	5	1	31.5	..*......*....*.*..*	*.
argS	GCCTGTCAGCCGGCATTTATCGC	2207686	5	1	29.25	..**............*.**	.*
argS	GCGCGCCTGCCAGCATCTCCATA	3567041	5	2	19	..*..*.*...*....*...	**
argS	GCGCGTCAGCCAGCTTTTCAACC	4518145	5	2	32.5	..*........*..*.*..*	**
argS	GCGCGTCATCCCGCGTATCTCAG	324053	5	1	28.5	..*.....*..*..*....*	*.
argS	GCGCTGCATCCTGCATATCCTTT	1073995	5	2	13.75	..*.**..*..*........	**
argS	GCTAGCCAGCAGGCATATCATGT	1321365	4	1	18.5	...*.*....*........*	.*
argS	GCTCATCAGCCTGTCCATCCATT	2808649	5	2	30.5	....*......*.***....	**
argS	GCTCATCCGCCAGCATTTTCAAG	3765039	5	1	26.75	....*..*...*....*.*.	*.
argS	GCTCGCCAGCAGGCTTAGCTGCC	3712883	5	2	33.75	.....*....*...*..*.*	**
argS	GCTCGCCAGGCGGCATCGCGGCC	1429584	5	2	35.25	.....*...*......**.*	**
argS	GCTCGGCATACAGCGTATCCAGT	594035	5	1	24.75	.....*..**.*..*.....	.*
argS	GCTCGGCATCCAGCACTTCCAGA	4044774	5	1	28.75	.....*..*..*...**...	.*
argS	GCTCGGCATCGGCCATTTCCGCG	1928058	5	1	24.75	.....*..*.*.*...*...	*.
argS	GCTCGTCACCTGGTTTATTCGTC	3612010	5	2	32.5	........*.*..**...*.	**
argS	GCTCGTCAGCCGGGATGAAAGGC	3993670	5	1	44.5	.............*..****	.*
argS	GCTCGTCAGCTTTCACATCGTTA	3071778	5	2	36.5	..........***..*...*	**
argS	GCTCGTCGGCTGGCATATCCGGG	2680342	2	0	14.5	.......*..*.........	..
argS	GCTCGTGAGCCGCCAGGTCGGTG	301640	5	1	34.5	......*.....*..**..*	*.
argS	GCTCGTGAGCCGGTAGCTCCGCG	4398512	4	1	25.5	......*......*.**...	*.
argS	GCTCGTTTGCCAGCGCATCCAGT	3161227	5	1	25.75	......**...*..**....	.*
argS	GCTCTGCAGCAGCCATATCAGCA	3629843	5	2	24.25	....**....*.*......*	**
argS	GCTCTTCAGCCGCCGTTGCCCAC	1937060	5	2	31.5	....*.......*.*.**..	**
argS	GCTGGTTACCCGACAAATCCATA	4307989	5	2	21.25	...*..*.*...*..*....	**
argS	GGATGTCAGCCGGGATATTCCTC	2814059	5	2	19	.***.........*....*.	**
argS	GGCCGTTAGCCGGGTTATCCGGG	756198	5	0	34.5	.**...*......**.....	..
argS	GGGCGACAGCCGGGATAACCGCA	2935129	5	2	20	.**..*.......*...*..	**
argS	GGTCGTCTTCCGGGATATACACC	2643943	5	2	23.5	.*.....**....*....*.	**
argS	GTTCGTCAGATGGCCGATCCCAC	3568556	5	2	26.75	.*.......**...**....	**
argS	GTTCTGCAGCCGTCATATCTTTC	1949138	5	2	20	.*..**......*......*	**
argS	GTTTATCCGCCGGAATATCCGCT	249145	5	2	12.75	.*.**..*.....*......	**
argS	TACCGTCAGGCGGCAAATCCTTT	2309084	5	2	15.25	***......*.....*....	**
argS	TCCCGTCGCCCGGCATATGCTCG	1819028	5	1	15.75	*.*....**.........*.	*.
argS	TCTCGCCAGCAGGCCTATCGCAT	4542369	5	2	24.25	*....*....*...*....*	**
clpx	AACCGCAGCTGGCGTTCGTGCTC	413912	5	2	32.25	.*.......*..*....*.*	**
clpx	ACCCGGATCAGGATTTCTCACGC	1989639	5	1	21.25	.*...*.*.....*....*.	.*
clpx	ACGCGCATCATGAGTTTTTAACT	58432	5	2	16.5	.**....*..*.....*...	**
clpx	AGCCGCCGCAGCAGTTCATCAGC	3700105	5	1	28.75	.*....*....*.....*.*	.*
clpx	ATACGCAGCATCACTTCATACAT	38495	5	2	29	..*.......**.*...*..	**
clpx	ATACGCTGCAGGAGTACATGCAG	3526916	5	1	30.5	..*...*........*.*.*	*.
clpx	ATACGCTGCCGGAGCTGTTAGAC	4635257	5	2	22.5	..*...*..*....*.*...	**
clpx	ATATGCATCAGGATTTATTATCA	3165900	5	2	19.5	..**...*.....*..*...	**
clpx	ATCACCAGCAGGAATTCCTGACG	4544776	5	1	29.75	...**........*...*.*	*.
clpx	ATCCACGGCAGGCGTTGTTCTAT	4538181	5	2	27	....*.*.....*...*..*	**
clpx	ATCCGAAGCAGGAATACAAACGT	110670	5	1	36.25	.....*.......*.*.**.	.*
clpx	ATCCGAAGCTGAAGTTTGTAAAT	4023471	5	2	31.25	.....*...*.*....**..	**
clpx	ATCCGCACCATGATTTAATAAAT	3038963	5	2	32.25	.......*..*..*..**..	**
clpx	ATCCGCAGATAGCGTTATTAAAA	3052875	5	2	28.5	........***.*...*...	**
clpx	ATCCGCAGCACGGATGCTTGGCA	671688	5	2	37.5	..........*.**.*...*	**
clpx	ATCCGCAGCAGCAATTGAAACTT	2466916	5	2	40.5	...........*.*..***.	**
clpx	ATCCGCAGCAGGAATTCTTGCAG	458113	2	1	18	.............*.....*	*.
clpx	ATCCGCAGCAGGAGGTTATAAGT	3083593	3	1	24.5	..............*.**..	.*
clpx	ATCCGCAGCAGGGTTGCATCACC	4332505	5	2	42	............**.*.*.*	**
clpx	ATCCGCAGCAGGTATCCTGTTCA	4319525	5	2	41.5	............**.*..**	**
clpx	ATCCGCAGCATGATGCCATAGTT	2627808	5	2	37.5	..........*..***.*..	**
clpx	ATCCGCAGCTCGACTTCTGTTTG	1170941	5	1	37.5	.........**..*....**	*.
clpx	ATCCGCAGGAAGATGTCGTAATC	2132834	5	2	33	........*.*..**..*..	**
clpx	ATCCGCAGGTTGAGATCGTAAGA	4430277	5	1	31	........***...*..*..	.*
clpx	ATCCGCAGTTGGTGTTATTGCAG	3554306	5	1	34	........**..*...*..*	*.
clpx	ATCCGCTGGTGGAGTTATTGACA	1527604	5	2	29.5	......*.**......*..*	**
clpx	ATCCGTAGCCTGCGTGCTTATGA	4404187	5	1	26.75	.....*...**.*..*....	.*
clpx	ATCCGTGGCAGGCGTTCTTTGGT	1992102	4	1	19.75	.....**.....*......*	.*
clpx	ATCCTCAGAAGGCGCTATTAAAT	1761100	5	2	26	....*...*...*.*.*...	**
clpx	ATCGCCAGCAGGATCTCTTGTTG	4585349	5	1	27.25	...**........**....*	*.
clpx	ATCGGCAGCCGGATTTTTTTCGT	1118269	5	1	32.75	...*.....*...*..*..*	.*
clpx	ATCGGTAACAGGACTGCTTATCT	417998	5	2	21.25	...*.*.*.....*.*....	**
clpx	ATTCGCTGCAGGAGATGGTAGGT	2236192	5	1	26.5	..*...*.......*.**..	.*
clpx	CGCTGCAGCAGGATTTCTTCGAT	3286105	5	2	20	**.*.........*.....*	**
clpx	CTACCCACCAGGCGTTCTTATAA	3469084	5	2	9.75	*.*.*..*....*.......	**
clpx	GTACGCAGCTGGACTTCGTAAAA	1981986	5	2	23	*.*......*...*...*..	**
clpx	TACCGCAGCAGGAATGTTTATGG	4412301	5	0	49.5	**...........*.**...	..
clpx	TCCGGCGGCAGGAGTTCTTCAAT	815886	5	2	14	**.*..*............*	**
clpx	TTCGGCAGCAGGTTTTCTTCATT	3243707	5	2	25.25	*..*........**.....*	**
fabB	AAGCACTGGCCGAAGTCGGTATT	1954296	4	2	18.5	.*...*.......*.*....	**
fabB	AAGCAGTAGCAAACGCGGGTTGC	3592954	5	1	22.5	.*.....*..**....*...	.*
fabB	AAGCAGTGGCCGCCGCGGCAGGC	3998384	5	1	34.25	.*..........*...*.**	.*
fabB	AAGCAGTGGCTGAAGCGTGTGGC	2535017	5	1	30.75	.*........*..*..**..	.*
fabB	AAGCGATGGCCGACGCCGCCGTG	4236558	5	1	23	.*..**............**	*.
fabB	AAGGCGTGGCCGGCGCTGGTGGA	1486174	5	1	17	.*.**.......*...*...	.*
fabB	ACGCAGCAGGCGACGGCGGTCGG	4318518	5	0	37	.*....**.*.....*....	..
fabB	ACGCAGCCACCGACGCCGATAAT	694704	5	2	17.5	.*....***.........*.	**
fabB	ACGCAGCGGACGACGCGGTTCGC	4485486	5	1	24.75	.*....*..*......*.*.	.*
fabB	ACGCAGTAGCCGATGACGTTCGA	4595254	5	1	28	.*.....*.....*.*..*.	.*
fabB	ACGCAGTCGCCAGCGCCGTTGAC	1033162	5	2	24.5	.*.....*...**.....*.	**
fabB	ACTCAGTGATCGACGTCGGTTTG	170800	5	1	19.25	.**.....**.....*....	*.
fabB	AGATTGTGGCAGACGACGGTTTA	2850941	5	2	16.25	..***.....*....*....	**
fabB	AGCAAGGGGCTGATGCCGGTTTT	2100111	5	2	15.75	..**..*...*..*......	**
fabB	AGCCAATGGTCAACGCGGGTAAA	4452756	5	2	22.25	..*..*...*.*....*...	**
fabB	AGCCAGTCGCCGACCACGGTCAG	4516312	4	1	18.25	..*....*......**....	*.
fabB	AGCCAGTTGCCGACGTAGGTTTC	1669838	4	2	19.25	..*....*.......**...	**
fabB	AGGATGTGGACAACGCCGATATT	1203541	5	2	23.25	...**....*.*......*.	**
fabB	AGGCAATCACCGGTGCCGGTAAG	996154	5	1	21.5	.....*.**...**......	*.
fabB	AGGCAATCGCCGTTGCCAGTGAG	4265893	5	1	27	.....*.*....**...*..	*.
fabB	AGGCAATGGCCAATGCCGATGAT	3279223	4	2	24.75	.....*.....*.*....*.	**
fabB	AGGCAATTACCGTCGCCAGTGCG	709436	5	1	23.5	.....*.**...*....*..	*.
fabB	AGGCACTGGCAAAAGCCGGAAAA	4293492	5	2	31.25	.....*....**.*.....*	**
fabB	AGGCACTGGCTGAAGCCGTTAAT	468446	4	2	23.25	.....*....*..*....*.	**
fabB	AGGCAGAGAGCATCGCCGGTCAG	1239278	5	1	23.5	......*.**.**.......	*.
fabB	AGGCAGCGGCATACGCGGATGGA	4148463	5	1	30	......*...**....*.*.	.*
fabB	AGGCAGGGCGCGACGCGGGATGG	3126929	5	0	59	......*.**......*..*	..
fabB	AGGCAGGTGCCGACGACGCCGAT	3436695	5	2	31.75	......**.......*..**	**
fabB	AGGCAGTAGCCAGTGGCGGTTAC	1294626	5	2	30.75	.......*...***.*....	**
fabB	AGGCAGTCGCAAACGCCGGAAAA	330307	4	2	24.25	.......*..**.......*	**
fabB	AGGCAGTGACCAGCGCCGCCGGA	4338837	5	1	36	........*..**.....**	.*
fabB	AGGCAGTGCTCGACGGCTTTCGC	4517741	5	1	36.5	........**.....*.**.	.*
fabB	AGGCAGTGGACGCCGCCGGCATT	3127512	3	2	22	.........*..*......*	**
fabB	AGGCAGTTTACGGCGACGGTCGA	459793	5	1	26.25	.......***..*..*....	.*
fabB	AGGCCGTCGCCGATGCCGCACCG	2606140	5	1	30.25	....*..*.....*....**	*.
fabB	AGGCCGTGGCTGACGTCAATGCC	4207821	5	2	33	....*.....*....*.**.	**
fabB	AGGCCGTTCCCGACGCCGCGACA	286739	5	2	26.75	....*..**.........**	**
fabB	AGGCGGCGGCAGATGCCGGATTT	3045514	5	2	25.5	....*.*...*..*.....*	**
fabB	AGGCTGTAGCCGACGATGGTGCG	1694219	4	1	19.75	....*..*.......**...	*.
fabB	AGGCTGTCGCCAACGCCATTTTC	3021188	5	2	28.25	....*..*...*.....**.	**
fabB	AGGTAGTGACCAACGGCGGGCGC	436847	5	1	30.75	...*....*..*...*...*	.*
fabB	AGTCAGCGGCAGGCGCTGGTGCG	1841618	5	1	21	..*...*...*.*...*...	*.
fabB	AGTCGGTGGCCAGCGCCGGAGCG	2632322	5	1	24.5	..*.*......**......*	*.
fabB	ATGACGTGGCGGACGACGGTGTA	3124663	5	2	16.5	.*.**.....*....*....	**
fabB	ATGCAGACGCCGACGCGGGATTT	2390280	5	2	23	.*....**........*..*	**
fabB	ATGCAGTCTCTGACGCCGGAGAA	2671839	5	2	22.5	.*.....**.*........*	**
fabB	ATGCAGTGGCAGACGACTGCCCA	4108186	5	2	34.25	.*........*....*.*.*	**
fabB	ATGCAGTGGCTGACCCGGTTACG	3248774	5	1	29.75	.*........*...*.*.*.	*.
fabB	ATGCAGTGGCTGATGGCGTTTGA	3918486	5	1	30.75	.*........*..*.*..*.	.*
fabB	ATGCCGTTCCCGATGCCGGTTCC	4502509	5	2	15.5	.*..*..**....*......	**
fabB	ATGCGGTAGCCGACCTCGGTGCC	4078247	5	2	19.5	.*..*..*......**....	**
fabB	ATGGAGTGGGCGACGCCAGGCTG	1415809	5	1	27.5	.*.*.....*.......*.*	*.
fabB	ATGTAGCGGCTGACGCCAGTCAG	2108678	5	1	18	.*.*..*...*......*..	*.
fabB	ATTCTGTGGCCTACGCCGATCAA	1373913	5	2	17.75	.**.*......*......*.	**
fabB	CGGCAGCGGCAGACGCTGCTCAA	1192672	5	2	23.5	*.....*...*.....*.*.	**
fabB	CGGCAGTGGACGGCGCAGGTACT	4306983	4	2	19.5	*........*..*...*...	**
fabB	CGGCAGTTGACGACGCTGTTCTG	4026881	5	1	24.75	*......*.*......*.*.	*.
fabB	CGGCAGTTTACGACGCAGGTTGG	4105043	5	0	39.5	*......***......*...	..
fabB	CGGCATTTGCCGACGCCTGGCGC	2263948	5	1	24	*....*.*.........*.*	.*
fabB	CGGTAGTGGTGGTCGCCGGTTTT	1461329	5	2	17.75	*..*.....**.*.......	**
fabB	CGTCAGGGGACGACGCCTGTACT	1942353	5	2	17	*.*...*..*.......*..	**
fabB	GCGCAGTAGCCGCCGCCAGTGTC	3371865	5	2	18.5	**.....*....*....*..	**
fabB	GCGCCGTGGACAACGCCGGTGGA	2683351	5	1	13.75	**..*....*.*........	.*
fabB	GGGCAATAGCCAGCGCCGGTTGG	1292630	5	0	33	*....*.*...**.......	..
fabB	GGGCAATGGCCGACGGCCCTATC	3213069	5	2	28.75	*....*.........*.**.	**
fabB	GGGCATTGACCGACTACGGTTTT	4562470	5	2	21.25	*....*..*.....**....	**
fabB	GGGCCGTGGCAGGTGCCGGTCGC	1948119	5	1	19.5	*...*.....*.**......	.*
fabB	TGCCAGTGGCTGACGCAGGAGCA	634596	5	2	24	*.*.......*.....*..*	**
fabB	TGGAAGTGGTCGATGCCGGGATT	1727304	5	2	24.75	*..*.....*...*.....*	**
fabB	TGGCACTGGCGCACACCGGTCAT	3778695	5	2	20.25	*....*....**..*.....	**
fabB	TGGCAGTGGCGACCGCCGGGCTG	1309140	5	1	28	*.........***......*	*.
fabB	TGGCATGGGGCTACGCCGGTAAT	3594182	5	2	15.25	*....**..*.*........	**
fabB	TGGCATTGGTCGCCGTCGGTGGC	4453261	5	1	21.75	*....*...*..*..*....	.*
fabB	TGGCGGTGGCCGAAGCCGTCGTG	1752400	5	1	28	*...*........*....**	*.
fabB	TGGCGGTGGCCGCCGCAGGTTTT	4258954	4	2	15	*...*.......*...*...	**
fabB	TTGAAGTGACCGACGCGGGTGGG	4339940	5	0	28	**.*....*.......*...	..
fabB.10	AACCAGCAGCGCCTGGCGAGTGT	210454	5	1	17.5	**.....*.....**.....	.*
fabB.10	ACTACGCCGCGCCCAGCGAGCGG	1778557	5	0	7	*****...............	..
fabB.10	AGCCACGCGCGCCCAGGCAGGCG	4197825	5	1	20.75	*....**.........**..	*.
fabB.10	AGCCAGCCACGCCCAGCGCCAGG	87536	4	0	47	*.......*.........**	..
fabB.10	AGCCAGCCGCTGCCAGCGGTTTC	3090399	5	2	31	*.........**......**	**
fabB.10	AGCCAGGCGCGCGCAGCGGGTCG	568879	4	1	16.5	*.....*.....*.....*.	*.
fabB.10	AGCCAGGCGCGTTCAGGGAGAAG	2676686	5	1	22	*.....*....**...*...	*.
fabB.10	AGCCCACGCCGCCCAGCGAGCTG	4167597	5	1	9	*...**.**...........	*.
fabB.10	CAATAGCCGCGCCGAGCGGGATC	4018533	5	2	19	.***.........*....*.	**
fabB.10	CACAAGTCACGCCCAGCGCGCTG	3339470	5	1	16.5	.*.*..*.*.........*.	*.
fabB.10	CACAATGCGCGTCCAGCGAGCAA	3374597	5	2	11.75	.*.*.**....*........	**
fabB.10	CACCAGCCACTGCCAGCCAGTTT	1845137	5	2	25.75	.*......*.**.....*..	**
fabB.10	CACCAGCCAGGTCCAGCCAGAAC	2905894	5	2	26.25	.*......**.*.....*..	**
fabB.10	CACCAGCCATGCCCAGCCGGAAC	540444	5	2	28.75	.*......**.......**.	**
fabB.10	CACCAGCCGCCCCAGCCGAGTTC	349476	5	2	28.75	.*........*..***....	**
fabB.10	CACCGGTCGCGCAAAGCGAGCGC	3972654	5	1	16.75	.*..*.*.....**......	.*
fabB.10	CACCTTCCGCGCCGAGCAAGGTA	3482101	5	2	20.5	.*..**.......*...*..	**
fabB.10	CACGAGCCGCGCCCAGACGGGCG	1693809	5	1	28.5	.*.*............***.	*.
fabB.10	CATCACCCGCGCACAGCCAGGCA	2231531	5	2	18.5	.**..*......*....*..	**
fabB.10	CATCCCCCGCGCCCGGCGAGCCA	3421345	5	2	11	.**.**........*.....	**
fabB.10	CGACAGCCGCACCCATCGCGGGG	4565372	4	0	46	..*.......*....*..*.	..
fabB.10	CGACAGCCTCTTCCAGAGAGGTT	13026	5	2	24	..*.....*.**....*...	**
fabB.10	CGACATCCGCGCCGAACGTGCTG	1751741	5	1	27.25	..*..*.......*.*..*.	*.
fabB.10	CGATATCCTCGCCCAGCAAGCCT	2282253	5	2	17	..**.*..*........*..	**
fabB.10	CGCAAACCGCGCACAGCCAGTTT	977727	4	2	18.5	...*.*......*....*..	**
fabB.10	CGCAACCCGCCCCAAGCGCGTAA	3183831	5	2	24.5	...*.*....*..*....*.	**
fabB.10	CGCCAACCGCGCACCGAAAGACG	4060202	5	1	32.25	.....*......*.*.**..	*.
fabB.10	CGCCAACCGCGCCCTGCCCGCCT	2791439	4	2	27.25	.....*........*..**.	**
fabB.10	CGCCAACCTCGCGCTGCGGGAGC	776665	5	1	27.75	.....*..*...*.*...*.	.*
fabB.10	CGCCAACTACGCCCAGCAGGAAC	4366064	5	2	26.5	.....*.**........**.	**
fabB.10	CGCCAAGCCCGCCCGGCGCGGGT	3275220	5	1	23.25	.....**.*.....*...*.	.*
fabB.10	CGCCAATCACGCCCATTGAGCTG	746634	5	1	23.75	.....**.*......**...	*.
fabB.10	CGCCAATCGCGACCAGCCAGCCT	141110	4	2	19.25	.....**....*.....*..	**
fabB.10	CGCCAATCGCGCCCAGGCCGTTA	888402	5	2	29.75	.....**.........***.	**
fabB.10	CGCCACACGCGCGCACCGAACAG	2457581	5	1	28.25	.....**.....*..*...*	*.
fabB.10	CGCCACCAGCGCCGAGCGCACAT	4041841	5	2	31	.....*.*.....*....**	**
fabB.10	CGCCACCAGCGGGCAGTGAGCAT	2640117	5	2	24.5	.....*.*...**...*...	**
fabB.10	CGCCACCCGCGACCACGCAGATA	1578783	5	2	34.25	.....*.....*...***..	**
fabB.10	CGCCACCTTCGCCCAGTGCGAGC	4606274	5	1	25	.....*.**.......*.*.	.*
fabB.10	CGCCAGATCCGCTCAGCGATGCT	3081383	5	2	24.25	......***...*......*	**
fabB.10	CGCCAGCACCGCGCAGCCTGCCG	1433889	5	1	30.75	.......**...*....**.	*.
fabB.10	CGCCAGCAGCGCCCAGAGAGTGA	2440587	2	1	10.25	.......*........*...	.*
fabB.10	CGCCAGCAGCGCCTGGAGAGTCG	2426367	4	1	24.75	.......*.....**.*...	*.
fabB.10	CGCCAGCAGCGCGCAGGCATCAG	4296903	5	1	36.25	.......*....*...**.*	*.
fabB.10	CGCCAGCAGCTTCCAGCGCGCGC	4608861	4	1	22.75	.......*..**......*.	.*
fabB.10	CGCCAGCATCGCCAAACGAGCAG	3789990	4	1	22.25	.......**....*.*....	*.
fabB.10	CGCCAGCCACGCCCCGCAAGGCA	1946303	3	2	20.5	........*.....*..*..	**
fabB.10	CGCCAGCCAGGCCGATCGCGGTA	3669145	5	2	34.5	........**...*.*..*.	**
fabB.10	CGCCAGCCCCGCACGGCTACGAC	2732397	5	2	37	........*...*.*..*.*	**
fabB.10	CGCCAGCCCTTCCCGGCGAACAA	2310565	5	2	32	........***...*....*	**
fabB.10	CGCCAGCCGAACTCAGCGCTGAG	2200099	5	1	36	.........**.*.....**	*.
fabB.10	CGCCAGCCGCACCGCGTGATGGA	2789434	5	1	38	..........*..**.*..*	.*
fabB.10	CGCCAGCCGCGCCATTCCACAAT	239785	5	2	43	.............***.*.*	**
fabB.10	CGCCAGCCGCGCGCGTCAGGGCG	3607109	5	1	40	............*.**.**.	*.
fabB.10	CGCCAGCCGCGTAGAGTGGGAAC	3090573	5	2	37	...........***..*.*.	**
fabB.10	CGCCAGCCGCGTCCGGCGAAATA	1843424	3	2	24	...........*..*....*	**
fabB.10	CGCCAGCCGTGCCCGCCAGGAAG	786722	5	1	39.5	.........*....**.**.	*.
fabB.10	CGCCAGCCGTTCGCCGCGAATGT	685389	5	1	34	.........**.*.*....*	.*
fabB.10	CGCCAGCCTTGCCCGGCCATTTT	242212	5	2	36.5	........**....*..*.*	**
fabB.10	CGCCAGCGCCGCCATGCCAGGGT	155000	5	1	30.25	.......**....**..*..	.*
fabB.10	CGCCAGCGGCGCGCAGCCAGCCT	3604481	3	2	17.75	.......*....*....*..	**
fabB.10	CGCCAGCGGCGGCGAGCCTGGAC	1596332	5	2	34.75	.......*...*.*...**.	**
fabB.10	CGCCAGCGGCTGCCAGCCGGTTT	3360007	5	2	32.25	.......*..**.....**.	**
fabB.10	CGCCAGCGTCGCACAGCATGTTT	70976	5	2	30.75	.......**...*....**.	**
fabB.10	CGCCAGCTAAGGCCAGAGAGGAA	665768	5	2	26.25	.......***.*....*...	**
fabB.10	CGCCAGCTTCGCCCTGCCGGAAG	4605861	5	1	31.75	.......**.....*..**.	*.
fabB.10	CGCCAGGCACGCCAATCCAGGTC	112352	5	2	31	......*.*....*.*.*..	**
fabB.10	CGCCAGGTGCGCACTGCGAAAGA	4610406	5	1	27.25	......**....*.*....*	.*
fabB.10	CGCCAGTACCGACCAACGAGCAC	3583512	5	2	22.75	......***..*...*....	**
fabB.10	CGCCAGTATCGCCCAGCAGGGTT	4483140	5	2	26.25	......***........**.	**
fabB.10	CGCCAGTGGCGACCATCGTGCTC	943678	5	2	27.75	......**...*...*..*.	**
fabB.10	CGCCAGTTGCGCCCAGGACGGCA	2436606	5	2	30.25	......**........***.	**
fabB.10	CGCCAGTTGCGCGCAGCGGGCGA	1409535	4	1	18.75	......**....*.....*.	.*
fabB.10	CGCCATCACCGCCGGGCGAGCAT	2566557	5	2	22.5	.....*.**....**.....	**
fabB.10	CGCCATCCGCCACCAGCAGGCCG	3776714	5	1	31.75	.....*....**.....**.	*.
fabB.10	CGCCATCCGCGCCAAGTTTGTCT	2596265	5	2	35.75	.....*.......*..***.	**
fabB.10	CGCCATCCGCGCCAGGCGCGATC	1703170	4	2	25.25	.....*.......**...*.	**
fabB.10	CGCCCGCCGCGCCCAGGCCAAAG	319790	5	1	38	....*...........****	*.
fabB.10	CGCCCGCCGCGCCCCTGGCGGCC	79542	5	2	33.5	....*.........***.*.	**
fabB.10	CGCCCGCCGCGCCGATTGTGCTG	1805035	5	1	34	....*........*.**.*.	*.
fabB.10	CGCCCGCCGCTTCCAGCTTGCGC	4094880	5	1	31	....*.....**.....**.	.*
fabB.10	CGCCCGCGACACCCTGCGAGCGT	260734	5	1	19.25	....*..**.*...*.....	.*
fabB.10	CGCCCGGCGCGCCCGGCACGCTG	4478571	5	1	28	....*.*.......*..**.	*.
fabB.10	CGCCGCCCACGCCCTGCAAGAGA	321027	5	1	23.25	....**..*.....*..*..	.*
fabB.10	CGCCTACCGCTACCAGCGATTTA	2951773	5	2	24.75	....**....**.......*	**
fabB.10	CGCCTGACGCGCTTCGCGAGCGG	4304476	5	0	46	....*.*.....***.....	..
fabB.10	CGCCTGACGTGCCAGGCGAGGAG	517168	5	1	22.5	....*.*..*...**.....	*.
fabB.10	CGCCTGCCGCTTCCAGCGTATCC	3666655	5	2	32	....*.....**......**	**
fabB.10	CGCCTGCCGCTTCCTGCCAGCCA	7211	5	2	29	....*.....**..*..*..	**
fabB.10	CGCCTGCCGTTGCCAGCAAGTTT	2953965	5	2	27.5	....*....***.....*..	**
fabB.10	CGCCTGCGGCAACCAGCGCGTCA	2633346	5	2	23.75	....*..*..**......*.	**
fabB.10	CGCCTGCTGCGGGTAGCGAGTCA	4201795	5	2	23.25	....*..*...***......	**
fabB.10	CGCCTGCTTCGGCCAGCCAGCGA	1428326	5	1	23.25	....*..**..*.....*..	.*
fabB.10	CGCCTGCTTCGGCCAGCCAGCGA	1511039	5	1	23.25	....*..**..*.....*..	.*
fabB.10	CGCCTGCTTCGGCCAGCCAGCGA	2066885	5	1	23.25	....*..**..*.....*..	.*
fabB.10	CGCCTGCTTCGGCCAGCCAGCGA	2102475	5	1	23.25	....*..**..*.....*..	.*
fabB.10	CGCCTGCTTCGGCCAGCCAGCGA	2289645	5	1	23.25	....*..**..*.....*..	.*
fabB.10	CGCCTGCTTCGGCCAGCCAGCGA	274681	5	1	23.25	....*..**..*.....*..	.*
fabB.10	CGCCTGCTTCGGCCAGCCAGCGA	3245141	5	1	23.25	....*..**..*.....*..	.*
fabB.10	CGCCTGCTTCGGCCAGCCAGCGA	3341686	5	1	23.25	....*..**..*.....*..	.*
fabB.10	CGCCTGCTTCGGCCAGCCAGCGA	3366282	5	1	23.25	....*..**..*.....*..	.*
fabB.10	CGCCTGCTTCGGCCAGCCAGCGA	3652762	5	1	23.25	....*..**..*.....*..	.*
fabB.10	CGCCTGCTTCGGCCAGCCAGCGA	575317	5	1	23.25	....*..**..*.....*..	.*
fabB.10	CGCCTGCTTCGGCCAGCCAGCGA	688577	5	1	23.25	....*..**..*.....*..	.*
fabB.10	CGCCTGGCGCGCCAACAGAGTTA	1688215	5	2	26.5	....*.*......*.**...	**
fabB.10	CGCGAACCGCGCTCTGCAAGGAG	3716249	5	1	25.5	...*.*......*.*..*..	*.
fabB.10	CGCGAGCATCGGCCAGCGCGGCT	3702575	5	2	23	...*...**..*......*.	**
fabB.10	CGCGCGCCGCTTCCAGCGTGACC	415094	5	2	22.75	...**.....**......*.	**
fabB.10	CGCGCGGCACGCCCAGCGATTGC	972941	5	1	18.25	...**.*.*..........*	.*
fabB.10	CGCGTGCCAGGCCCAGCGGGATG	2942024	5	1	20.75	...**...**........*.	*.
fabB.10	CGCTCGTCGCGGCCAGCGCGTCA	664034	5	2	19.25	...**.*....*......*.	**
fabB.10	CGCTGGCCGCGACGAGCGAGCAC	3977600	4	2	16.25	...**......*.*......	**
fabB.10	CGCTGGCCGCGCGCTGCGCGCAG	4421313	5	1	24.25	...**.......*.*...*.	*.
fabB.10	CGGCAGATGCGCCCAGTGTGCGG	2631068	5	0	42.5	..*...**........*.*.	..
fabB.10	CGGCAGCCACCGCCAGCGGGTTA	3275184	5	2	25	..*.....*.**......*.	**
fabB.10	CGGCAGCCGCTACCCGCGCGCGG	493388	5	0	56	..*.......**..*...*.	..
fabB.10	CGGTAGACGCGTCCAGCGGGTTA	1102566	5	2	18.75	..**..*....*......*.	**
fabB.10	CGTAACCCGCTTCCAGCGAGACG	3419855	5	1	15	..**.*....**........	*.
fabB.10	CGTCACCCGCGTCCTGCGAACTA	1001602	5	2	26.25	..*..*.....*..*....*	**
fabB.10	CGTCAGCAGCGCGCAACGGGCAT	1524850	5	2	26.25	..*....*....*..*..*.	**
fabB.10	CGTCAGCATCGCTCAGCGGGGCG	1764687	5	1	21.75	..*....**...*.....*.	*.
fabB.10	CGTCAGCCCCGCCCTGCGGCGTC	3435191	5	2	31	..*.....*.....*...**	**
fabB.10	CGTCAGCGGCGTCCAGCCAATCG	402000	5	1	29.25	..*....*...*.....*.*	*.
fabB.10	CGTCATCGGTGCCCAGCAAGTGC	3704505	5	1	19.5	..*..*.*.*.......*..	.*
fabB.10	CGTTAACCGCACCCAGCAAGAGA	4017089	5	1	18	..**.*....*......*..	.*
fabB.10	CGTTATCCGCACCCAGCGTGGTG	255367	5	1	17.5	..**.*....*.......*.	*.
fabB.10	CTCCAGCCGCTCCCTTCGGGGCG	1917274	5	1	30.25	.*........*...**..*.	*.
fabB.10	CTTCATCCACGCCCAGCGTGATT	2596129	5	2	16	.**..*..*.........*.	**
fabB.10	GACCAGCCGCTACCAGCGCGGCA	1107223	5	2	21.25	**........**......*.	**
fabB.10	GGCCACTTGCGCCCAGCGTGGAG	233051	5	1	14.5	*....***..........*.	*.
fabB.10	TGAAAGCCGCGCCCAGCGCGGAA	1829563	4	2	10.75	*.**..............*.	**
fabB.10	TGAAAGCCGCGCCCGTCGAGCTG	4633024	5	1	17.25	*.**..........**....	*.
fabB.10	TGCCACCCGCTTCCAGCGTGGTC	1172454	5	2	22.25	*....*....**......*.	**
fabB.10	TGCCAGCCGCGACCAGGGCTTTA	586656	5	2	34	*..........*....*.**	**
fabB.10	TGCCAGCCGCGCGGAGCAACTAG	3148798	5	1	33.5	*...........**...*.*	*.
fabB.11	AGTGCGGTGATTATCGGTCTGGT	3457628	5	1	25.75	*....*.......**..*..	.*
fabB.11	ATTGCAGGGATTACAGTCCTGCG	899305	5	1	18	**.....*......*.*...	*.
fabB.11	CAGGCAGTGATTATTGGTTTTGG	4321663	5	0	54.5	.**..........*...**.	..
fabB.11	CATGCGGTGGGTACTGGCGTAAT	2590585	5	2	22	.*...*...**.......*.	**
fabB.11	CCTTCAGTTTTTAGTGGCCTGGC	2270811	5	1	19	.*.*....**...*......	.*
fabB.11	CGCACAGTGATTACTTGTGTTTT	4572068	5	2	28.75	..**...........*.**.	**
fabB.11	CGCGAAGGGATTAGCGGCCTGGG	1013594	5	0	36.5	..*.*..*.....**.....	..
fabB.11	CGCGCACTGGTGCCTGGCCTATG	4157343	5	1	20	..*...*..*.**.......	*.
fabB.11	CGCGTAGAGATAACTGGCCCGGT	4215747	5	1	20.75	..*.*..*...*.......*	.*
fabB.11	CGCGTAGTGAGTACTGGCGTCAG	913470	4	1	15.5	..*.*.....*.......*.	*.
fabB.11	CGGGCAGTTAAAAATGGCCTGCT	1896382	5	2	23.5	..*.....*.**.*......	**
fabB.11	CGTACTGGCGTTACTGGCCTGTG	2604391	5	1	14.75	...*.*.***..........	*.
fabB.11	CGTATCGTGATTATTGGTCTGGT	2269120	5	1	21	...***.......*...*..	.*
fabB.11	CGTCCAGTCATTGCTGGCGATTA	3012055	5	2	30.75	...*....*...*.....**	**
fabB.11	CGTGAACTGATTACTGAATTAAT	2822147	5	2	29	....*.*.........***.	**
fabB.11	CGTGAAGTGATCGCCAGCCTCAA	2331985	5	2	29	....*......**.**....	**
fabB.11	CGTGAAGTGATTATTTTCGTCCC	3149387	5	2	34	....*........*.**.*.	**
fabB.11	CGTGCAACTATTGATGGCCTGGA	1196834	5	1	21.25	......***...**......	.*
fabB.11	CGTGCAGGGCGTACTGGCGGTTT	3640956	5	2	32.25	.......*.**.......**	**
fabB.11	CGTGCAGTGATGACCGGACTGAA	1940583	3	2	23	...........*..*..*..	**
fabB.11	CGTGCAGTGATTACTGGCCTGGG	2200053	0	0	0	....................	..
fabB.11	CGTGCAGTGATTGCTTATCCATA	605864	5	2	42.5	............*..***.*	**
fabB.11	CGTGCAGTGGATCCCGGACTGGG	23709	5	0	66	.........**.*.*..*..	..
fabB.11	CGTGCATTGATGACGCGCCGATA	437654	5	2	34	......*....*..**...*	**
fabB.11	CGTGCCGCCATTACTGGGGTAAA	4327159	5	2	26.5	.....*.**........**.	**
fabB.11	CGTGCCGGGATTATTGAACTGTT	2796273	5	2	29	.....*.*.....*..**..	**
fabB.11	CGTGCCGTGGTCATTGCCCTGAC	4441777	5	2	29.25	.....*...*.*.*..*...	**
fabB.11	CGTGCTTTGATGATTGGTCTGCT	271894	5	2	26.75	.....**....*.*...*..	**
fabB.11	CGTGGATTGAGCACTGGCTTGAT	3996845	5	2	23	....*.*...**......*.	**
fabB.11	CGTGGTGTGATAATTGGCATGAT	3076970	5	2	25.75	....**.....*.*....*.	**
fabB.11	CGTGTAGTGGTTACCGGTCGTTT	1678540	5	2	33.5	....*....*....*..*.*	**
fabB.11	CTTGCAGCGATTTCTGGTCGATC	1554346	5	2	29	.*.....*....*....*.*	**
fabB.11	CTTGCAGTGGATACTGCTCTTCC	3033610	5	2	28.75	.*.......**.....**..	**
fabB.11	GCAGCGGTGATTACCGGCCTGGT	4126904	5	1	10	***..*........*.....	.*
fabB.11	GGCAAAGTGCTTACTGGCCTGAC	1150558	5	2	8.25	*.***....*..........	**
fabB.11	GGTGCAGTGATTAATTTCATTGT	1413832	5	1	33	*............*.**.*.	.*
fabB.11	GGTGCGCTGATGAATGGCCTCAA	4258011	5	2	17.25	*....**....*.*......	**
fabB.11	TGTGCAGCGATTACTGACAGGGA	793802	5	1	29.75	*......*........*.**	.*
fabB.11	TGTGCAGTGATAACTGTCTCGGG	3252355	5	0	68	*..........*....*.**	..
fabB.11	TGTGGAGTGATTAGCGGGCTGGC	2622614	5	1	25	*...*........**..*..	.*
fabB.20	CGCCAGTGATTTCGAGACGAATA	3139547	5	2	23	*...*....*.....**...	**
fabB.20	CGCGTCTGAGTTCGATGAGTTTA	4567218	5	2	23	*..*.*...........*.*	**
fabB.20	GACCAGTGTGTTCCATGCGCTGT	645551	5	1	23.75	.*..*...*....*.....*	.*
fabB.20	GGACAGTGGGTTGGCTGCGAATG	1163680	5	1	18.5	..*.*...*...*.*.....	*.
fabB.20	GGACTTCGAATTCGATCCGAAGG	4181795	5	0	34.5	..*..**..*......*...	..
fabB.20	GGCCAGTTTGTTCGGTTCGATAA	3101965	5	2	22.25	....*..**.....*.*...	**
fabB.20	GGCCTACAGATTCGATGCGATTC	3835790	5	2	15	.....*****..........	**
fabB.20	GGCCTCCGAGTTCGATGCCATTG	3062537	3	1	12.25	.....**...........*.	*.
fabB.20	GGCCTGTCACATCGATGTAATCT	4071726	5	2	31.25	.......*.**......**.	**
fabB.20	GGCCTTTGCGTTCGGTCTGAATG	2809711	5	1	30.25	.....*..*.....*.**..	*.
fabB.20	GGCGAGAGAGTTCGATTCCAGAC	3866307	5	2	20.75	...**.*.........*.*.	**
fabB.20	GGCGAGTGAGGGCGAAGCGATGA	4293523	5	1	22.25	...**.....**...*....	.*
fabB.20	GGCTTGCGAATTCGACGCAATGG	2200637	5	0	51.5	...*..*..*.....*..*.	..
fabB.20	GGGCTTCGAGCTGGATGCGACCC	33716	5	2	14.75	..*..**...*.*.......	**
fabB.20	GGTATGTGAGTGCGAAGCGGTAA	2353941	5	2	27.25	..**.......*...*...*	**
fabB.20	GGTGTATGAGTTCGACGAGAATT	3854698	5	2	21.5	..**.*.........*.*..	**
fabB.20	GTCCTGTCAGGACGATCCGATTC	3279302	5	2	22.5	.*.....*..**....*...	**
fabB.20	GTCGTGGGAGTTCAATGCGCGTG	1147864	5	1	21.5	.*.*..*......*.....*	*.
fabB.20	TCCATGTGAGCTTGATGCGATTG	1149051	5	1	13	**.*......*.*.......	*.
fabB.20	TGCCAGTGATTTCGACGGGAAAT	3037536	5	2	24.5	*...*....*.....*.*..	**
fabB.20	TGCCTGAGCGTTTGAAGCGAGTA	3576002	5	2	20	*.....*.*...*..*....	**
fabB.20	TGGCCGTAAGTTCGACGCGAAGA	181317	5	1	12.25	*.*.*..*.......*....	.*
fabB.6	AAGCGGCACCACCGGTACGCCGT	2120771	5	1	22.75	**.........*..**....	.*
fabB.6	ACGCGTCACCAGCGCCGCGCTTT	845359	5	2	17	**...*.....*....*...	**
fabB.6	AGCCCGCATCAACGCCATGCTGG	2537418	5	0	30	*.*.*...*........*..	..
fabB.6	AGCCGGGACGAACACCACGCTGT	3323434	5	1	15	*.*...*..*...*......	.*
fabB.6	AGGCAACACCATCTCCACGCCGC	260236	5	1	16.75	*...**.....*.*......	.*
fabB.6	AGGCATCATCAACGCAACGCGAT	1889500	5	2	15.25	*...**..*......*....	**
fabB.6	AGGCGACGCCAACGCCGCGGCGC	1639996	5	1	22.5	*....*.*........*..*	.*
fabB.6	AGGCGGCACCCACGCTATGACCG	827192	5	1	33.5	*.........*....*.*.*	*.
fabB.6	AGGCGGCGCGAACGGCAGGCGCA	3659657	5	2	24.25	*......*.*....*..*..	**
fabB.6	CAGCAGCACCACCGCCACGCTGG	3341747	4	0	16.5	**..*......*........	..
fabB.6	CAGCGCCACCAGCGCCGCGCCGC	2730123	5	1	17	**...*.....*....*...	.*
fabB.6	CAGCGGCGGCAACGCCACACGCG	1998032	5	1	16	**.....**.........*.	*.
fabB.6	CAGCGGGTCCAGCGCCACGCCGC	2681266	5	1	11	**....**...*........	.*
fabB.6	CGCAGGCAGCAACGCAACGCCCC	4221847	5	2	14.25	*.**....*......*....	**
fabB.6	CGCCAGCAACAGCGCCACGCGTT	2307226	5	2	12	*.*.*...*..*........	**
fabB.6	CGCCCGTCCCAACGCCACGCGCA	1963295	5	2	5.25	*.*.*.**............	**
fabB.6	CGCCGCCACAATCGCCACGCCGC	1947100	5	1	14.25	*.*..*...*.*........	.*
fabB.6	CGGCAGCATCAGCGCCACTCTAC	4333660	5	2	20.5	*...*...*..*......*.	**
fabB.6	CGGCGGAATGAGCGCCACGCAAT	4511552	5	2	17.5	*.....*.**.*........	**
fabB.6	CGGCGGCACCAACGCCACGCTGG	2201222	1	0	0	*...................	..
fabB.6	CGGCGGCACCAACGCCCGGGAAA	282522	4	2	28	*...............**.*	**
fabB.6	CGGCGGCAGCGTCGCCCCGCCCG	4357876	5	1	23.5	*.......*.**....*...	*.
fabB.6	CGGCGGCATCAAAGCCTCGGGTC	2792627	5	2	28.5	*.......*...*...*..*	**
fabB.6	CGGCGGCATCAACGGCATTCCCG	3586594	5	1	29.5	*.......*.....*..**.	*.
fabB.6	CGGCGGCATCAACGTCGCCCGCG	1806485	5	1	28	*.......*.....*.*.*.	*.
fabB.6	CGGTGCCACAAACGCCCCGCGAT	3874950	5	2	16.5	*..*.*...*......*...	**
fabB.6	CGGTGGCACCACCGGCACACCGA	626638	5	1	23.75	*..*.......*..*...*.	.*
fabB.6	CGGTGGCATCAACGCCGGGCTTG	4609193	5	1	22.75	*..*....*.......**..	*.
fabB.6	CGTCGGCACGTACGCCACCCCAT	3686337	5	2	20	*.*......**.......*.	**
fabB.6	GAGCGCCACCAGCACCACGCCGC	1965879	5	1	16.5	**...*.....*.*......	.*
fabB.6	GCGCCGCGCCAACGCAACGCGCT	1424402	5	2	12.5	**..*..*.......*....	**
fabB.6	GGGCAGCATCACCGCCACGGTCA	2480000	5	2	22	*...*...*..*.......*	**
fabB.6	GGGCAGCCGCAACGCCACGCCGG	4596834	4	0	14.5	*...*..**...........	..
fabB.6	GGGCGGCAACATCGTGACGCTTG	542054	5	1	26	*.......*..*..**....	*.
fabB.6	GGGCGGCACCAACGCACGTCTTG	2132255	5	1	35	*..............****.	*.
fabB.6	GGGCGGCACCAGCGCAACGGGCG	2058933	4	1	25.5	*..........*...*...*	*.
fabB.6	GGGCGTCAACATCGCCGCGCAAT	1584324	5	2	20.25	*....*..*..*....*...	**
fabB.6	GGGCGTCACCAACTCCGGGCAAC	1084436	5	2	26.75	*....*.......*..**..	**
fabB.6	GGTAGGCACCAGCGCCACGCGCT	148708	4	2	8.25	*.**.......*........	**
fabB.6	GTGCCGGATCAACGCCACGCTCA	1796842	5	2	7.25	**..*.*.*...........	**
fabB.6	TAACAGCGCTAACGCCACGCCCC	4136700	5	2	10	.**.*..*.*..........	**
fabB.6	TAACGGCACAAATGACACGCGCA	3262531	5	2	19.75	.**......*..*.*.....	**
fabB.6	TAGCAACAACAACGCCACGAACG	3679567	5	1	18	.*..**..*..........*	*.
fabB.6	TAGCGCCACCACCACCACGCCAA	723091	4	2	16.5	.*...*.....*.*......	**
fabB.6	TAGCGGCACCGATACCACGACTG	4473989	5	1	29.75	.*........*.**.....*	*.
fabB.6	TAGCGGCACGAACATAACGCCAT	3469315	5	2	29.25	.*.......*...***....	**
fabB.6	TAGCGGCAGCAACGCATAGCTTC	3184741	5	2	30.75	.*......*......***..	**
fabB.6	TAGCGTCCCCAACCCCACGCCAA	4008867	4	2	12.25	.*...*.*.....*......	**
fabB.6	TAGCGTTACCAACGCTACGCTCA	2290440	4	2	12.5	.*...**........*....	**
fabB.6	TATCGCCACCATCGCCACGATGG	1293080	5	0	40	.**..*.....*.......*	..
fabB.6	TATCGGCACCACCACCACCCAGG	2074803	5	0	48.5	.**........*.*....*.	..
fabB.6	TCCCGCCAGCAACGCCGCGCTTA	3480295	5	2	15	.**..*..*.......*...	**
fabB.6	TCGCGGAACCGACGCCCAGCAGA	3483678	5	1	24.75	.*....*...*.....**..	.*
fabB.6	TCGCGGCATCCACGCCAGGTAGC	4043303	5	1	29.75	.*......*.*......*.*	.*
fabB.6	TCGCTGCACCACCGACACTCTCC	3393557	5	2	24.25	.*..*......*..*...*.	**
fabB.6	TCGTGGCGCGAACGTCACGCTGG	3813407	5	0	33.5	.*.*...*.*....*.....	..
fabB.6	TCTCGCCAACAACGCAACGCTGG	202960	5	0	31	.**..*..*......*....	..
fabB.6	TGACAGCACCATCGTAACGCCGG	4030486	5	0	47	..*.*......*..**....	..
fabB.6	TGACGCCATCAACGCTCCGCTTT	3997356	5	2	22.75	..*..*..*......**...	**
fabB.6	TGACGGCACCGACCGCCCGCGTC	1270927	5	2	28	..*.......*..**.*...	**
fabB.6	TGACGTCACTAAAACCACGCTCG	3356469	5	1	21.25	..*..*...*..**......	*.
fabB.6	TGAGGGCACCAACGCGCAGCGGA	289272	5	1	27.75	..**...........***..	.*
fabB.6	TGATGGGAACAGCGCCACGCATC	1614252	5	2	13.75	..**..*.*..*........	**
fabB.6	TGCCAGCACGATCCCCACGCTGA	1259501	5	1	21	..*.*....*.*.*......	.*
fabB.6	TGCCGACACCAACGGCAAGATAT	1208989	5	2	29.25	..*..*........*..*.*	**
fabB.6	TGCCGCCGCCAACGCCTCACCGC	69819	5	1	21.5	..*..*.*........*.*.	.*
fabB.6	TGCCGGAGCCAGCGCCACGGGTA	3843513	5	2	21.25	..*...**...*.......*	**
fabB.6	TGCCGGTCCTAACGCCACACGAA	1241795	5	2	18.75	..*...**.*........*.	**
fabB.6	TGCGGCCACCGACGGCACGCTAG	1250127	5	1	15.5	..**.*....*...*.....	*.
fabB.6	TGCTGGCACCAACGCCAGTGCCG	326226	5	1	30.75	..**.............***	*.
fabB.6	TGCTGGCACGAATGCCATGCTCA	2938597	5	2	22.75	..**.....*..*....*..	**
fabB.6	TGGAGGCACCACCGGCACGGGCG	2890631	4	1	25.25	...*.......*..*....*	*.
fabB.6	TGGCAGCAACAACGTCGCGATTT	4267521	5	2	30.5	....*...*.....*.*..*	**
fabB.6	TGGCAGCAGCTGCGCCACGACTG	655475	5	1	27	....*...*.**.......*	*.
fabB.6	TGGCATCACCAACGGCACGACTG	3734180	4	1	20.25	....**........*....*	*.
fabB.6	TGGCGACACCATCGGCATGTTGA	91327	5	1	35.25	.....*.....*..*..*.*	.*
fabB.6	TGGCGACAGCAACGCCGGACCGC	1119707	5	1	32.25	.....*..*.......***.	.*
fabB.6	TGGCGCGACCATCGCCACTGAAG	3220419	5	1	29.25	.....**....*......**	*.
fabB.6	TGGCGGAAATGACGCAACGCCAG	2957167	5	1	24.5	......*.***....*....	*.
fabB.6	TGGCGGAACCACTGGCACACTTC	1066914	5	2	30	......*....**.*...*.	**
fabB.6	TGGCGGAAGCACCGGTACGCGGC	2899162	5	1	27.5	......*.*..*..**....	.*
fabB.6	TGGCGGCAAAAACGCCTTGCTCG	3851307	4	1	27	........**......**..	*.
fabB.6	TGGCGGCAAAGGCGGCACGCGTA	525119	5	2	28	........****..*.....	**
fabB.6	TGGCGGCAACAAAGCGATCCGGG	4271478	5	0	74	........*...*..*.**.	..
fabB.6	TGGCGGCAACAACTTCAATCATT	2800135	5	2	37	........*....**..**.	**
fabB.6	TGGCGGCACCAAGCCCACCGCCG	4281237	4	1	33	............**....**	*.
fabB.6	TGGCGGCACCATCGATATGGAAA	3746332	5	2	42	...........*..**.*.*	**
fabB.6	TGGCGGCACCTACGCCGGTAACC	1366427	5	2	42	..........*.....****	**
fabB.6	TGGCGGCACTACCGAACCGCTGG	1700355	5	0	71	.........*.*..***...	..
fabB.6	TGGCGGCACTGAAACCAGGCGAT	527415	5	2	33.5	.........**.**...*..	**
fabB.6	TGGCGGCAGAACTGCAACGCACT	2857588	5	2	30.5	........**.**..*....	**
fabB.6	TGGCGGCAGCAACGACCAGGGCG	2131071	5	1	39	........*.....*.**.*	*.
fabB.6	TGGCGGCAGCAACGGCAAAAGCG	2206719	5	1	40	........*.....*..***	*.
fabB.6	TGGCGGCATCACCGGCATGGCGT	1969200	5	1	37.5	........*..*..*..*.*	.*
fabB.6	TGGCGGCATCATCGCCGCCTTTC	3889433	5	2	38	........*..*....*.**	**
fabB.6	TGGCGGCATCTTCGCAAAGCGCG	1550443	5	1	33.5	........*.**...*.*..	*.
fabB.6	TGGCGGCATTAACACCGTGCTGC	3541437	5	1	34.5	........**...*..**..	.*
fabB.6	TGGCGGCATTACTGCCAGGCACA	2922969	5	2	31.5	........**.**....*..	**
fabB.6	TGGCGGCCCATACGCCCCCCGGC	4613220	5	1	29.75	.......*.**.....*.*.	.*
fabB.6	TGGCGGCGACATCGCCATCCGGC	3075611	5	1	31.25	.......**..*.....**.	.*
fabB.6	TGGCGGCTCCACCGCTGCTCATT	2778612	5	2	34.25	.......*...*...**.*.	**
fabB.6	TGGCGGGACGAATACGACGCCCA	4385232	5	2	29	......*..*..**.*....	**
fabB.6	TGGCGGGCCGATCGCCACGCTGA	949082	4	1	15.75	......**.*.*........	.*
fabB.6	TGGCGGTACTCACGCCAGCCGCA	1821638	5	2	30.5	......*..**......**.	**
fabB.6	TGGCGGTTTCTACGCCGCGCGGC	762332	5	1	20.75	......***.*.....*...	.*
fabB.6	TGGCGTAACCAATGCCACCCAGC	1175542	4	1	18.25	.....**.....*.....*.	.*
fabB.6	TGGCGTCACTAAGCCCACGTCAG	1980535	5	1	31.25	.....*...*..**.....*	*.
fabB.6	TGGCGTCAGCAAAACCACGCAGC	450412	4	1	19.25	.....*..*...**......	.*
fabB.6	TGGCGTCATTAACGACAGGCTTC	2779735	5	2	27.75	.....*..**....*..*..	**
fabB.6	TGGCTGAACCAGCGCAACACGTG	3882135	5	1	26.5	....*.*....*...*..*.	*.
fabB.6	TGGCTGCATCTACCCCAGGCGCA	4529476	5	2	27	....*...*.*..*...*..	**
fabB.6	TGGCTGCGCCAACGTCATTCTGC	1181829	5	1	28.75	....*..*......*..**.	.*
fabB.6	TGGCTGGACGAATCCCACGCGTA	3211107	5	2	21.5	....*.*..*..**......	**
fabB.6	TGGCTTCACCAATGCGACGGAAG	813442	5	1	27.75	....**......*..*...*	*.
fabB.6	TGGCTTCACCACCGCCCAGCTGC	4614505	5	1	26.75	....**.....*....**..	.*
fabB.6	TGGGAGCACCATCGCCAATCGGC	2641722	5	1	27.25	...**......*.....**.	.*
fabB.6	TGGGGGCCACAACGCCAGGCAAA	1659193	4	2	17	...*...**........*..	**
fabB.6	TGGTCGCAGCTACACCACGCGTT	2701072	5	2	18.75	...**...*.*..*......	**
fabB.6	TGGTGGTAGCAAGACCACGCAGT	455123	5	1	20.25	...*..*.*...**......	.*
fabB.6	TGGTTGCACCAACGAGATGCGGT	3811085	5	1	27.25	...**.........**.*..	.*
fabB.6	TGGTTGTACCAAAGCCTCGCTGA	536815	5	1	17.75	...**.*.....*...*...	.*
fabB.6	TGTCCCCAACAGCGCCACGCCAG	3508041	5	1	13.75	..*.**..*..*........	*.
fabB.6	TGTCCGCTCCAGCGTCACGCAGT	3335677	5	1	17.25	..*.*..*...*..*.....	.*
fabB.6	TGTCGCCGCCAGCGCCGCGCCAA	4265723	5	2	19	..*..*.*...*....*...	**
fabB.6	TGTCGGCACTAACGACCCGCGGG	2169028	4	0	42	..*......*....*.*...	..
fabB.6	TGTCTTCACCAACGCCACGCGTG	265006	3	1	3.25	..*.**..............	*.
fabB.6	TTACGTCACCAACGACACGGGCA	2339200	5	2	20.5	.**..*........*....*	**
fabB.6	TTCCGGCAACAATGCCACGCCAC	3957088	4	2	11.25	.**.....*...*.......	**
fabB.6	TTCCGGCACACACGCCACGTCTG	3819051	5	1	22.25	.**......**........*	*.
fabB.6	TTCCGGCACCAACACGCCGCGTG	3015735	5	1	25.25	.**..........*.**...	*.
fabB.6	TTGACGCTCCAGCGCCACGCGTT	4301386	5	2	11.75	.*.**..*...*........	**
fabB.6	TTGAGGCAATAACGCCACGCCAT	3059548	4	2	11.5	.*.*....**..........	**
fabB.6	TTGCAGCATCAACGCCAGACTGA	3450994	5	1	24.25	.*..*...*........**.	.*
fabB.6	TTGCCGCACCAACGGCACGCGCC	1399854	3	2	8.75	.*..*.........*.....	**
fabB.6	TTGCCGCTCCCACACCACGCCCA	3678161	5	2	16.5	.*..*..*..*..*......	**
fabB.6	TTGCGCCACCAACGAAACGCTGT	4454795	4	1	18	.*...*........**....	.*
fabB.6	TTGCGCCAGCAACGGCCCGCAGG	933142	5	0	43	.*...*..*.....*.*...	..
fabB.6	TTGCGCCGGGAACGCCACGCAGA	3949602	5	1	14.25	.*...*.***..........	.*
fabB.6	TTGCGGCACAGTCGCGACGCTGA	885065	5	1	26.25	.*.......***...*....	.*
fabB.6	TTGCGGCACCATTGCCAGACCGC	2859385	5	1	31.75	.*.........**....**.	.*
fabB.6	TTGCTGCACCATTGCCACGCCCT	4169751	4	2	14.25	.*..*......**.......	**
fabB.6	TTGGGGTATCAACGCCATGCATC	2440731	5	2	17	.*.*..*.*........*..	**
fabB.9	AAAACTGGCTGAACAGGCTGCGT	2901085	4	1	12	.*.*....*...*.......	.*
fabB.9	AAAGCCGGATGAGCGGGATCAAC	3915754	5	2	29.5	.*...*........*..*.*	**
fabB.9	AAAGCTGAATGAGCACGCACGCT	1156054	5	2	31	.*.....*.......*..**	**
fabB.9	AAAGCTGGATAAGCAGCAGGTGC	250784	5	1	32.25	.*........*.....***.	.*
fabB.9	AACGCTCGTTGAGCTGGCTGAGA	4548207	5	1	13.75	.**...*.*.....*.....	.*
fabB.9	AACGCTGGATGGGCTGGGTGCAA	3004898	5	2	24.25	.**........*..*..*..	**
fabB.9	AATGCTGGATGAGCAAGCGCCGA	2267233	5	1	29.25	.**............*..**	.*
fabB.9	AATGCTGGATGAGCGCGCAGAAC	196757	5	2	25.75	.**...........**..*.	**
fabB.9	ACAACTGGAGGAGCAGGGTTATG	2879841	5	1	27.5	.*.*.....*.......*.*	*.
fabB.9	ACACCTGTAATAGCAGGCTGGCA	3858261	5	2	14.75	.*.*...*.**.........	**
fabB.9	ACAGATGGATCAGCGGGCTGGTG	1513122	4	1	13.75	.*..*.....*...*.....	*.
fabB.9	ACAGCGCGGTCAGCAGGCTGACG	4545548	5	1	13	.*...**.*.*.........	*.
fabB.9	ACAGCTGCTTGAGAACGCTGCCG	89704	5	1	23	.*.....**....*.*....	*.
fabB.9	ACAGCTGGCTGAGCAGTATGACG	4184279	4	1	22.25	.*......*.......**..	*.
fabB.9	ACATCAGGATAATCAGGCTGACG	4358767	5	1	14.75	.*.*.*....*.*.......	*.
fabB.9	ACGGCAGGATGTGCAGGATGCTG	292146	5	1	19	.**..*.....*.....*..	*.
fabB.9	ACGGCTGGATCAGCAGGCTGGGA	2141604	3	1	6.25	.**.......*.........	.*
fabB.9	ACGTCGGGATGACCAGGCTGCAG	2049660	5	1	10.25	.***.*......*.......	*.
fabB.9	ACTGCCGGATGAGCAGCATGACG	2515780	5	1	20.5	.**..*..........**..	*.
fabB.9	AGAAAGGGATGAGCAGGCAAAGA	4201897	5	1	23.5	...***............**	.*
fabB.9	AGAACAGGATAAGGAAGCTGTAC	2145898	5	2	24	...*.*....*..*.*....	**
fabB.9	AGAACTGAATGCGCAGGCAAAAA	1394299	5	2	29.5	...*...*...*......**	**
fabB.9	AGAGATGGTTGAGTTGGCTGAAG	4165915	4	1	19.5	....*...*....**.....	*.
fabB.9	AGAGATTGATGATCTGGCAGATC	3779336	5	2	24.5	....*.*.....*.*...*.	**
fabB.9	AGAGCAATATGAGCGTGCTGGTC	1012703	5	2	21	.....***......**....	**
fabB.9	AGAGCAGGAAGATCAGGCACGTC	2853351	5	2	32.75	.....*...*..*.....**	**
fabB.9	AGAGCAGGTTCAGCAGGCGCTGA	2842901	5	1	30.25	.....*..*.*.......**	.*
fabB.9	AGAGCGCGATGCTCCGGCTGCCA	1176932	5	2	22.75	.....**....**.*.....	**
fabB.9	AGAGCGTGAAGAACAGGCGGTAA	1511351	5	2	23.75	.....**..*..*.....*.	**
fabB.9	AGAGCGTGGTGAACATGCTGGTA	2250569	5	2	21.75	.....**.*...*..*....	**
fabB.9	AGAGCGTTATGCGCAGGTTGATG	1331275	5	1	21.5	.....***...*.....*..	*.
fabB.9	AGAGCTGCGTAAGCAAGTTGCTA	721117	5	2	29.25	.......**.*....*.*..	**
fabB.9	AGAGCTGCGTAAGCTGGCAGATG	4228824	5	1	27.25	.......**.*...*...*.	*.
fabB.9	AGAGCTGCGTGAGCGTACTGGCG	190885	5	1	29.75	.......**.....***...	*.
fabB.9	AGAGCTGGAAGGGCATAATGTGC	830853	5	1	38	.........*.*...***..	.*
fabB.9	AGAGCTGGACAACCCTGCTGGGC	3106284	5	1	32	.........**.*.**....	.*
fabB.9	AGAGCTGGACCAGGAGATTGCTG	2487921	5	1	35.5	.........**..*..**..	*.
fabB.9	AGAGCTGGACGAGCAGGCTGCGG	2201132	1	0	11	.........*..........	..
fabB.9	AGAGCTGGATCAGGACGTTTTGC	1304449	5	1	41	..........*..*.*.*.*	.*
fabB.9	AGAGCTGGATCAGGCTGCCGGTA	779383	5	2	37	..........*..***..*.	**
fabB.9	AGAGCTGGATGAGCTGATTGCCG	1048015	3	1	24.5	..............*.**..	*.
fabB.9	AGAGCTGGATGAGTGGCGCGCGC	2858384	5	1	41	.............**.***.	.*
fabB.9	AGAGCTGGATGCGCTGGCAAAAA	2937658	4	2	33	...........*..*...**	**
fabB.9	AGAGCTGGATGGGCAGTATCCGT	4098046	4	1	34.5	...........*....**.*	.*
fabB.9	AGAGCTGGATGGTAAACCTGTTA	4016594	5	2	36.5	...........***.**...	**
fabB.9	AGAGCTGGCAGAACGTGCTGATT	4926	5	2	31	........**..*.**....	**
fabB.9	AGAGCTGGCGCAGCAGTCTGGCG	122492	4	1	22.5	........***.....*...	*.
fabB.9	AGAGCTGGGAGATCAGTCGGTCG	323993	5	1	32.5	........**..*...*.*.	*.
fabB.9	AGAGCTTTCAGAGCAGGCTATTT	3624015	5	2	23.75	......****.........*	**
fabB.9	AGAGTTAGATGAGATGGCGGCGA	887918	5	1	26	....*.*......**...*.	.*
fabB.9	AGAGTTGAATAATCAGGCAGGAC	2185567	5	2	23.25	....*..*..*.*.....*.	**
fabB.9	AGAGTTGGATCAGCAGACAGTCA	1296326	4	2	23	....*.....*.....*.*.	**
fabB.9	AGAGTTTGTTGAGCACGGTGATT	3923664	5	2	24.5	....*.*.*......*.*..	**
fabB.9	AGATATGGATGGGCTGGCGGAGC	1382080	5	1	24.75	...**......*..*...*.	.*
fabB.9	AGATCTCGACGAGGCGGCTGAAC	338710	5	2	22.75	...*..*..*...**.....	**
fabB.9	AGATCTGCATCATCAGGTTGTGC	2547947	5	1	24	...*...*..*.*....*..	.*
fabB.9	AGATCTGGATAAACAGCCTGATT	2731564	4	2	20.25	...*......*.*...*...	**
fabB.9	AGATCTGGATCAGCTGGCTTAAG	4221044	4	1	23.75	...*......*...*....*	*.
fabB.9	AGATCTGGTTAACCAGGATGGCG	260647	5	1	25.75	...*....*.*.*....*..	*.
fabB.9	AGCACTGGATGTGCAGGTAGGGA	1089700	5	1	26.75	..**.......*.....**.	.*
fabB.9	AGCGCAGGATGGTCAGTCTGCGG	4171727	5	0	45.5	..*..*.....**...*...	..
fabB.9	AGCGCATGATGAACAGGTTGTTG	1427052	5	1	19.25	..*..**.....*....*..	*.
fabB.9	AGCGCGGGTTAAGCAGGCAGCCG	3702980	5	1	20.25	..*..*..*.*.......*.	*.
fabB.9	AGCGCGTGATGTGCAGGCGGCGA	2158696	5	1	19.25	..*..**....*......*.	.*
fabB.9	AGCGCTGCCTGCGCGGGCTGATC	2336246	5	2	20.25	..*....**..*..*.....	**
fabB.9	AGCGCTGGATGCAAAGCCTGCTG	3823465	5	1	28.5	..*........***..*...	*.
fabB.9	AGCGCTGGTTCACCAGGTTGTTG	1189440	5	1	25	..*.....*.*.*....*..	*.
fabB.9	AGGGATGGATCAGTACGCTGAGC	1082931	5	1	22.5	..*.*.....*..*.*....	.*
fabB.9	AGGGATGGATGCACAGGCCGTCC	149243	5	2	23	..*.*......**.....*.	**
fabB.9	AGGGCTGGAAAAGCAGGCTCCAC	1999050	4	2	21.5	..*......**........*	**
fabB.9	AGGGCTGGATCTTCAGGCGGCTG	375538	5	1	27	..*.......***.....*.	*.
fabB.9	AGGTCTGGATAATCAGGCTTTTA	1099733	5	2	23.25	..**......*.*......*	**
fabB.9	AGTGCTGAATGAAATGGCTGCCG	4427622	5	1	23.25	..*....*....***.....	*.
fabB.9	AGTGCTTCAAGAGCAGGCTGCAG	1412384	4	1	9.75	..*...**.*..........	*.
fabB.9	ATAGCTGGTTGAGCAGCGTGTTC	4096211	4	2	22.25	.*......*.......**..	**
fabB.9	ATCGCTGGCTGAGCAGGGCGTAA	33431	5	2	23.75	.**.....*........**.	**
fabB.9	ATGGCTGGATGTGCAACCTGAAG	1727491	5	1	24.25	.**........*...**...	*.
fabB.9	ATTGCTGGAAGCGCAGGCGGCGG	3826699	5	0	44.5	.**......*.*......*.	..
fabB.9	CAACCTGGATGCGCGGGCTGGAA	2590331	5	2	15.5	**.*.......*..*.....	**
fabB.9	CAGGCTGGATGAGCAGCGTGTTA	3078281	5	2	18.75	***.............**..	**
fabB.9	CCAGCGGGTCGAGCAGGCTGGTT	1416851	5	2	12	**...*..**..........	**
fabB.9	CCAGCTCGTTGAGCAGGGTGACA	465339	5	2	15.75	**....*.*........*..	**
fabB.9	CCAGCTGTTTGCGCAGGCTGGCT	1046774	5	2	13.5	**.....**..*........	**
fabB.9	CGAGCAGGAAGTGCAGGCCGCGA	2155600	5	1	22.75	*....*...*.*......*.	.*
fabB.9	CGAGCTGGAACAGCCGGATGTCT	1605487	5	2	27	*........**...*..*..	**
fabB.9	CGAGCTGGATTATCAGGAAGGTG	2231599	5	1	29.5	*.........*.*....**.	*.
fabB.9	CGCGCTGGAAGAGCAGGCCAGTC	4593152	5	2	25.5	*.*......*........**	**
fabB.9	CGCGCTGTATGAGCAATCTGTAG	2055113	5	1	19.25	*.*....*.......**...	*.
fabB.9	CTTTCTGGATGAGCAGCCTGCTC	3354520	5	2	10.5	****............*...	**
fabB.9	GCGCCTGGATGAGCAGCCTGGCG	3539540	5	1	10.5	****............*...	*.
fabB.9	GGAACTGGTGAAGCAGGCTGCGG	2949522	5	0	31.5	*..*....***.........	..
fabB.9	GGAGCAGAAAAAGCAGGCTGAAG	776682	5	1	14.5	*....*.*.**.........	*.
fabB.9	GGAGCTGGAAGAGCAGCTTTTGA	1038095	5	1	33.5	*........*......**.*	.*
fabB.9	GGAGCTGGATCAGGAAGCTCGTG	4051411	5	1	31.5	*.........*..*.*...*	*.
fabB.9	GGAGCTGGCTGAGCAGCGTGAAA	1200453	4	2	21.5	*.......*.......**..	**
fabB.9	GGAGCTGGTTGCGCAGAATGCAA	2278611	5	2	28	*.......*..*....**..	**
fabB.9	GGAGCTTGATGACCGGGCGGTTG	3995620	5	1	23.5	*.....*.....*.*...*.	*.
fabB.9	GGCACTGGAAGAGCAGGTTGCTG	1459664	5	1	16.75	*.**.....*.......*..	*.
fabB.9	GGCGCTCGATGAGCTGGGTGTAA	3311431	5	2	18.5	*.*...*.......*..*..	**
fabB.9	GGCGCTGGTTGAGCCGGATGGCG	2181421	5	1	21	*.*.....*.....*..*..	*.
fabB.9	GGGGCTGGAAGAGCAGATTGTCG	201453	5	1	23.5	*.*......*......**..	*.
fabB.9	GGTGCTGAATGCACAGGCTGCGG	2530763	5	0	30.5	*.*....*...**.......	..
fabB.9	TCAACTGGATGAGCGGTCTGCTG	3248238	5	1	17	**.*..........*.*...	*.
fabB.9	TCAGCTGGAACAGCTGGCTGAGC	4184270	5	1	18.25	**.......**...*.....	.*
fabB.9	TCAGCTGGCTGTGCAGGCGGTGC	3714440	5	1	20.25	**......*..*......*.	.*
fabB.9	TCCGCTGGATGACCAGGATGCCA	4274519	5	2	16.75	***.........*....*..	**
fabB.9	TGAACTGGACGAGCTGGCAGCTG	3095525	5	1	22.75	*..*.....*....*...*.	*.
fabB.9	TGAACTGGATGAGCACACTGATT	888536	4	2	17.75	*..*...........**...	**
fabB.9	TGAACTTGTTGAGCAAGCTGAAC	1329534	5	2	15.25	*..*..*.*......*....	**
fabB.9	TGAGCAAAATGAGCAGGCGGTTG	427849	5	1	14.5	*....***..........*.	*.
fabB.9	TGAGCAGGTTGCACAGGCTGTCA	2672065	5	2	18.25	*....*..*..**.......	**
fabB.9	TGAGCGGGATCAGCCGGTTGGAT	427699	5	2	23.25	*....*....*...*..*..	**
fabB.9	TGAGCTCGATGAGTAGGGCGGGA	1215228	5	1	27.5	*.....*......*...**.	.*
fabB.9	TGAGCTCGATGAGTAGGGCGGGA	1912827	5	1	27.5	*.....*......*...**.	.*
fabB.9	TGAGCTCGATGAGTAGGGCGGGA	226117	5	1	27.5	*.....*......*...**.	.*
fabB.9	TGAGCTCGATGAGTAGGGCGGGA	3944062	5	1	27.5	*.....*......*...**.	.*
fabB.9	TGAGCTCGATGAGTAGGGCGGGA	4037877	5	1	27.5	*.....*......*...**.	.*
fabB.9	TGAGCTCGATGAGTAGGGCGGGA	4168999	5	1	27.5	*.....*......*...**.	.*
fabB.9	TGAGCTCGATGAGTAGGGCGGGA	4210401	5	1	27.5	*.....*......*...**.	.*
fabB.9	TGAGCTGATTGACCAGGCTGGCC	4159294	4	2	12.25	*......**...*.......	**
fabB.9	TGAGCTGCAACAGCAGGTTGATC	1494353	5	2	22.25	*......*.**......*..	**
fabB.9	TGAGCTGCCTGAGCAAGCTGAAG	1549108	4	1	14.75	*......**......*....	*.
fabB.9	TGAGCTGGAAAAGCAGGCGATGG	2886669	5	0	60	*........**.......**	..
fabB.9	TGAGCTGGAAGTGCAGGGCGATA	4019904	5	2	30.5	*........*.*.....**.	**
fabB.9	TGAGCTGGACGAGCAACATGTAG	2726384	5	1	31.5	*........*.....***..	*.
fabB.9	TGAGCTGGTTAAGCAGTTTGATA	3796974	5	2	26.5	*.......*.*.....**..	**
fabB.9	TGAGCTGGTTGATCAGGTGGTTG	3979084	5	1	28.5	*.......*...*....**.	*.
fabB.9	TGCACTGGTTGAGCAGGATGATG	1681881	5	1	15.25	*.**....*........*..	*.
fabB.9	TGCGCCGGATTAGCAGGCTGGGT	4066514	4	1	7.25	*.*..*....*.........	.*
fabB.9	TGCGCTGGTTGAGCAGGCGCTTA	791177	5	2	24	*.*.....*.........**	**
fabB.9	TGCTCTGGAAGAACAGGCTGTTG	456334	5	1	13.25	*.**.....*..*.......	*.
fabB.9	TGTGCTGAATCAGCAGGCTGAAA	946406	4	2	7.75	*.*....*..*.........	**
fabB.9	TGTGCTGGGTAAGCAGGCTGTAT	1154291	4	2	9.5	*.*.....*.*.........	**
ftsW	AGAGATGCGCATCTGGAAAAAAC	1650646	5	2	28	*.......*....**..*..	**
ftsW	AGTGAACACCATCCCGATAAGCT	58050	5	2	6	*.*..***............	**
ftsW	AGTGATGCGCAGCGCGATAATGC	4331977	5	1	18.5	*.*.....*..*.*......	.*
ftsW	AGTGATGCGCATCACGATAAACC	2853263	4	2	12	*.*.....*....*......	**
ftsW	ATAGATTTCCATCCCGATAAATC	448306	4	2	4.5	**....**............	**
ftsW	CACCATGCCTTTCCCGATAATCG	3377153	5	1	13	.***.....**.........	*.
ftsW	CACGATCCCCATCTCGTTAAGAC	4085698	5	2	18.25	.**...*......*..*...	**
ftsW	CACGATGCTCATCCCGATGCTGG	3894497	5	0	49.5	.**.....*.........**	..
ftsW	CAGGATGACCAGCGCGATAATTT	4221576	5	2	17.5	.**....*...*.*......	**
ftsW	CAGGATGCCCATGCCAATTAAAT	3303386	5	2	24.75	.**.........*..*..*.	**
ftsW	CCAGATGCCGATAGCGATATCAC	633846	5	2	30.25	.*.......*..**.....*	**
ftsW	CCAGATTGTCATCGCGATAAGCA	4169951	5	2	16	.*....***....*......	**
ftsW	CCAGGTGGCTATGCCGATAATCA	450759	5	2	15.5	.*..*..*.*..*.......	**
ftsW	CCAGGTGGTCATCACGATAAACA	709017	5	2	15.5	.*..*..**....*......	**
ftsW	CCGGAAGCGCATCCGGATAAAGA	3136403	5	1	14	.**..*..*.....*.....	.*
ftsW	CCTGTTGTACATCCCGATAATCG	1857854	5	1	8.5	.**.*..**...........	*.
ftsW	CGAAATCGCCATCACGATATCTG	1183278	5	1	23	...*..**.....*.....*	*.
ftsW	CGAAGGGCGCATCCCGAAAAAAA	4280386	5	2	17.5	...***..*........*..	**
ftsW	CGAAGTGCCCATTCTGACAACCA	694290	5	2	24.75	...**.......*.*..*..	**
ftsW	CGAATTCCCCATCCAGATAAACT	2365028	4	2	10.75	...**.*.......*.....	**
ftsW	CGACACGCCCATCCCCAAACAGG	2849918	5	0	63	...*.*.........*.*.*	..
ftsW	CGACATGAGCATCGCGATAACCT	246046	4	2	15	...*...**....*......	**
ftsW	CGACATGCACGCCTCGATAACCG	1933078	5	1	24.25	...*....*.**.*......	*.
ftsW	CGACATGCCAACACCGATGAAAA	4593035	5	2	28.25	...*.....*.**.....*.	**
ftsW	CGACATGCCGATGCTGGTAATGC	3100066	5	1	27.75	...*.....*..*.*.*...	.*
ftsW	CGAGAAAACCATCGTGATAACCC	1609965	5	2	20	.....***.....**.....	**
ftsW	CGAGAAGCCCATACCCGCAACAT	2932251	5	2	33.75	.....*......*..***..	**
ftsW	CGAGACTAACATCCCGGTAAACA	3119599	5	2	17.5	.....****.......*...	**
ftsW	CGAGAGCACCAGCCCGACAACAG	2594999	5	1	21.5	.....***...*.....*..	*.
ftsW	CGAGATACCCGCCCCCATTAGCA	4594616	5	2	30.5	......*...**...*..*.	**
ftsW	CGAGATGACCCGTCCGATACAGG	1238874	5	0	60.5	.......*..***......*	..
ftsW	CGAGATGCAGTTCCTGGTAAATA	1984789	5	2	29.5	........***...*.*...	**
ftsW	CGAGCTGACCAAGCCGGTAATGA	159965	5	1	23.75	....*..*...**...*...	.*
ftsW	CGAGCTGCGCACCCCGCTGACGC	537420	5	1	28.5	....*...*..*....*.*.	.*
ftsW	CGAGGTCGCCATGCCGATAAACG	7641	4	1	10.75	....*.**....*.......	*.
ftsW	CGAGGTGCCGATCACGAAACTAC	3994348	5	2	34	....*....*...*...*.*	**
ftsW	CGATAAGCCGATCCCGGTACGTC	3779177	5	2	27	...*.*...*......*..*	**
ftsW	CGATGTACCCATAACGATAACCG	3980825	5	1	17.25	...**.*.....**......	*.
ftsW	CGATTTTCCCATCCCCATGACGA	1300207	5	1	21.25	...**.*........*..*.	.*
ftsW	CGCCATCCCCATGCCGATGACCA	3372205	5	2	18.25	..**..*.....*.....*.	**
ftsW	CGCGATACCCATCAGGATCACCC	662680	5	2	25.5	..*...*......**...*.	**
ftsW	CGCGGTGCGCATCCCGCTCAATG	2801035	5	1	22.5	..*.*...*.......*.*.	*.
ftsW	CGGAATGCCCATCCCGCCGATGC	1555153	5	1	28.25	..**............***.	.*
ftsW	CGGCACGCCCAACCCGAGAAGGG	155264	5	0	39	..**.*.....*.....*..	..
ftsW	CGGGATATCGAACCCGATAAGTT	3696179	5	2	16.25	..*...**.*.*........	**
ftsW	CGGGTTAACCATCCCGATCAAAC	632277	5	2	14.25	..*.*.**..........*.	**
ftsW	CGTGACGCCATACCCGATAAAGA	4047215	5	1	19.25	..*..*...***........	.*
ftsW	CGTGACGCCCGTGCCGATACGCT	1157169	5	2	23.75	..*..*....*.*......*	**
ftsW	CGTGATCCACATACCAATAAATT	4204761	5	2	20.5	..*...*.*...*..*....	**
ftsW	CGTGATGCCCTTCCGGGTATACG	824214	5	1	31	..*.......*...*.*..*	*.
ftsW	CGTGCTTCCCAACCCGATTATCT	302524	5	2	18.5	..*.*.*....*......*.	**
ftsW	CGTGGTGCCGATATCGATAAACA	3560300	5	2	20.5	..*.*....*..**......	**
ftsW	CGTTATTGCCATCCCGATCATAT	4533947	5	2	14.5	..**..**..........*.	**
ftsW	CTCGATGACCATTCCGAAAACGG	3291867	5	0	38	.**....*....*....*..	..
ftsW	CTGGATACCCATAACGATAATCC	388046	5	2	16.25	.**...*.....**......	**
ftsW	CTGGATGCCCAACCCGATAATGG	145563	3	0	15.5	.**........*........	..
ftsW	GGAGATGCCGATACCGACAATTT	894332	4	2	21	*........*..*....*..	**
ftsW	GGCGATCGCCATGCCGATAATTG	655326	5	1	10.25	*.*...**....*.......	*.
ftsW	GGCGATGCCCATCTCGGTGATCC	4582224	5	2	25	*.*..........*..*.*.	**
ftsW	GGTGAGGCCCAGGCCGATAATGA	4544515	5	1	14.75	*.*..*.....**.......	.*
ftsW	TCAAATGCCCATCCCCATACATT	41764	5	2	21	**.*...........*...*	**
ftsW	TCAGTTTCCCGTCCCGATAAACC	3820752	5	2	8.25	**..*.*...*.........	**
ftsW	TGAAATGCCCATACCGATAATGG	4542557	3	0	14.5	*..*........*.......	..
ftsW	TGAGAGGCACATGCCGGTAATTA	3210770	5	2	19.75	*....*..*...*...*...	**
ftsW	TGAGATGCCCATCGCCAAATCGT	2958233	5	1	36	*............*.*.*.*	.*
ftsW	TGCGATGCCCATCCCGATCGTAC	782465	4	2	20	*.*...............**	**
ftsW	TTTGATGCGCATACCGATAACCC	1982085	5	2	11.25	***.....*...*.......	**
ftsW.1	AGAGATGCGCATCTGGAAAAAAC	1650646	5	2	28	*.......*....**..*..	**
ftsW.1	AGTGAACACCATCCCGATAAGCT	58050	5	2	6	*.*..***............	**
ftsW.1	AGTGATGCGCAGCGCGATAATGC	4331977	5	1	18.5	*.*.....*..*.*......	.*
ftsW.1	AGTGATGCGCATCACGATAAACC	2853263	4	2	12	*.*.....*....*......	**
ftsW.1	ATAGATTTCCATCCCGATAAATC	448306	4	2	4.5	**....**............	**
ftsW.1	CACCATGCCTTTCCCGATAATCG	3377153	5	1	13	.***.....**.........	*.
ftsW.1	CACGATCCCCATCTCGTTAAGAC	4085698	5	2	18.25	.**...*......*..*...	**
ftsW.1	CACGATGCTCATCCCGATGCTGG	3894497	5	0	49.5	.**.....*.........**	..
ftsW.1	CAGGATGACCAGCGCGATAATTT	4221576	5	2	17.5	.**....*...*.*......	**
ftsW.1	CAGGATGCCCATGCCAATTAAAT	3303386	5	2	24.75	.**.........*..*..*.	**
ftsW.1	CCAGATGCCGATAGCGATATCAC	633846	5	2	30.25	.*.......*..**.....*	**
ftsW.1	CCAGATTGTCATCGCGATAAGCA	4169951	5	2	16	.*....***....*......	**
ftsW.1	CCAGGTGGCTATGCCGATAATCA	450759	5	2	15.5	.*..*..*.*..*.......	**
ftsW.1	CCAGGTGGTCATCACGATAAACA	709017	5	2	15.5	.*..*..**....*......	**
ftsW.1	CCGGAAGCGCATCCGGATAAAGA	3136403	5	1	14	.**..*..*.....*.....	.*
ftsW.1	CCTGTTGTACATCCCGATAATCG	1857854	5	1	8.5	.**.*..**...........	*.
ftsW.1	CGAAATCGCCATCACGATATCTG	1183278	5	1	23	...*..**.....*.....*	*.
ftsW.1	CGAAGGGCGCATCCCGAAAAAAA	4280386	5	2	17.5	...***..*........*..	**
ftsW.1	CGAAGTGCCCATTCTGACAACCA	694290	5	2	24.75	...**.......*.*..*..	**
ftsW.1	CGAATTCCCCATCCAGATAAACT	2365028	4	2	10.75	...**.*.......*.....	**
ftsW.1	CGACACGCCCATCCCCAAACAGG	2849918	5	0	63	...*.*.........*.*.*	..
ftsW.1	CGACATGAGCATCGCGATAACCT	246046	4	2	15	...*...**....*......	**
ftsW.1	CGACATGCACGCCTCGATAACCG	1933078	5	1	24.25	...*....*.**.*......	*.
ftsW.1	CGACATGCCAACACCGATGAAAA	4593035	5	2	28.25	...*.....*.**.....*.	**
ftsW.1	CGACATGCCGATGCTGGTAATGC	3100066	5	1	27.75	...*.....*..*.*.*...	.*
ftsW.1	CGAGAAAACCATCGTGATAACCC	1609965	5	2	20	.....***.....**.....	**
ftsW.1	CGAGAAGCCCATACCCGCAACAT	2932251	5	2	33.75	.....*......*..***..	**
ftsW.1	CGAGACTAACATCCCGGTAAACA	3119599	5	2	17.5	.....****.......*...	**
ftsW.1	CGAGAGCACCAGCCCGACAACAG	2594999	5	1	21.5	.....***...*.....*..	*.
ftsW.1	CGAGATACCCGCCCCCATTAGCA	4594616	5	2	30.5	......*...**...*..*.	**
ftsW.1	CGAGATGACCCGTCCGATACAGG	1238874	5	0	60.5	.......*..***......*	..
ftsW.1	CGAGATGCAGTTCCTGGTAAATA	1984789	5	2	29.5	........***...*.*...	**
ftsW.1	CGAGCTGACCAAGCCGGTAATGA	159965	5	1	23.75	....*..*...**...*...	.*
ftsW.1	CGAGCTGCGCACCCCGCTGACGC	537420	5	1	28.5	....*...*..*....*.*.	.*
ftsW.1	CGAGGTCGCCATGCCGATAAACG	7641	4	1	10.75	....*.**....*.......	*.
ftsW.1	CGAGGTGCCGATCACGAAACTAC	3994348	5	2	34	....*....*...*...*.*	**
ftsW.1	CGATAAGCCGATCCCGGTACGTC	3779177	5	2	27	...*.*...*......*..*	**
ftsW.1	CGATGTACCCATAACGATAACCG	3980825	5	1	17.25	...**.*.....**......	*.
ftsW.1	CGATTTTCCCATCCCCATGACGA	1300207	5	1	21.25	...**.*........*..*.	.*
ftsW.1	CGCCATCCCCATGCCGATGACCA	3372205	5	2	18.25	..**..*.....*.....*.	**
ftsW.1	CGCGATACCCATCAGGATCACCC	662680	5	2	25.5	..*...*......**...*.	**
ftsW.1	CGCGGTGCGCATCCCGCTCAATG	2801035	5	1	22.5	..*.*...*.......*.*.	*.
ftsW.1	CGGAATGCCCATCCCGCCGATGC	1555153	5	1	28.25	..**............***.	.*
ftsW.1	CGGCACGCCCAACCCGAGAAGGG	155264	5	0	39	..**.*.....*.....*..	..
ftsW.1	CGGGATATCGAACCCGATAAGTT	3696179	5	2	16.25	..*...**.*.*........	**
ftsW.1	CGGGTTAACCATCCCGATCAAAC	632277	5	2	14.25	..*.*.**..........*.	**
ftsW.1	CGTGACGCCATACCCGATAAAGA	4047215	5	1	19.25	..*..*...***........	.*
ftsW.1	CGTGACGCCCGTGCCGATACGCT	1157169	5	2	23.75	..*..*....*.*......*	**
ftsW.1	CGTGATCCACATACCAATAAATT	4204761	5	2	20.5	..*...*.*...*..*....	**
ftsW.1	CGTGATGCCCTTCCGGGTATACG	824214	5	1	31	..*.......*...*.*..*	*.
ftsW.1	CGTGCTTCCCAACCCGATTATCT	302524	5	2	18.5	..*.*.*....*......*.	**
ftsW.1	CGTGGTGCCGATATCGATAAACA	3560300	5	2	20.5	..*.*....*..**......	**
ftsW.1	CGTTATTGCCATCCCGATCATAT	4533947	5	2	14.5	..**..**..........*.	**
ftsW.1	CTCGATGACCATTCCGAAAACGG	3291867	5	0	38	.**....*....*....*..	..
ftsW.1	CTGGATACCCATAACGATAATCC	388046	5	2	16.25	.**...*.....**......	**
ftsW.1	CTGGATGCCCAACCCGATAATGG	145563	3	0	15.5	.**........*........	..
ftsW.1	GGAGATGCCGATACCGACAATTT	894332	4	2	21	*........*..*....*..	**
ftsW.1	GGCGATCGCCATGCCGATAATTG	655326	5	1	10.25	*.*...**....*.......	*.
ftsW.1	GGCGATGCCCATCTCGGTGATCC	4582224	5	2	25	*.*..........*..*.*.	**
ftsW.1	GGTGAGGCCCAGGCCGATAATGA	4544515	5	1	14.75	*.*..*.....**.......	.*
ftsW.1	TCAAATGCCCATCCCCATACATT	41764	5	2	21	**.*...........*...*	**
ftsW.1	TCAGTTTCCCGTCCCGATAAACC	3820752	5	2	8.25	**..*.*...*.........	**
ftsW.1	TGAAATGCCCATACCGATAATGG	4542557	3	0	14.5	*..*........*.......	..
ftsW.1	TGAGAGGCACATGCCGGTAATTA	3210770	5	2	19.75	*....*..*...*...*...	**
ftsW.1	TGAGATGCCCATCGCCAAATCGT	2958233	5	1	36	*............*.*.*.*	.*
ftsW.1	TGCGATGCCCATCCCGATCGTAC	782465	4	2	20	*.*...............**	**
ftsW.1	TTTGATGCGCATACCGATAACCC	1982085	5	2	11.25	***.....*...*.......	**
gltJ	ACATAACCATCCGAGAATGGCGT	2763241	5	1	24.75	*....*...*......**..	.*
gltJ	ACATAGCCAGTAGAGTCAGGACT	1894780	5	2	28	*.........**...**...	**
gltJ	ACGTAGCCAGCCGCGCTGGGCCT	189482	5	2	26	*.*..........*.*.*..	**
gltJ	CAACAGCCAGCCCAGAGTGGTGG	1024279	5	0	51	.*.*........*...**..	..
gltJ	CAATACCCAGGCGATATCGGCTT	4551103	5	2	24	.*...*....*...*..*..	**
gltJ	CAATTGCCTGCCGAGAGATGTCC	1420484	5	2	22.75	.*..*...*.......*.*.	**
gltJ	CCAAAGCGACCCGCGATATGTTC	1055184	5	2	25.5	...*...*.*...*....*.	**
gltJ	CCACAGCCAGCCGAAACGGACCA	360665	5	2	36.25	...*..........*.**.*	**
gltJ	CCAGATCCAACCAAGATAGGTGG	686591	4	0	29	...*.*...*..*.......	..
gltJ	CCAGCGCCAGCAGAGGTAGTGTT	1870938	5	2	27.75	...**......*...*...*	**
gltJ	CCATAGCCAACCGCCATAACGGT	2659134	5	1	39.5	.........*...**...**	.*
gltJ	CCATAGCCAGAAGAGCTTTGTGG	2669062	5	0	77	..........**...*.**.	..
gltJ	CCATAGCCAGAGGAAAATGGCTC	900916	5	2	36	..........**..*.**..	**
gltJ	CCATAGCCAGCCGAATCGCGGTT	2916561	5	2	42	..............*****.	**
gltJ	CCATAGCCAGCCGCGTTTGCCAC	4476722	4	2	36	.............*.*.*.*	**
gltJ	CCATAGCCCTAACAGATAGGTAA	3727265	5	2	27	........*****.......	**
gltJ	CCATAGGCAGCGGCTACAGGCAA	3301048	5	2	30.5	......*....*.**.*...	**
gltJ	CCATAGTGAGTCGAGATCGCGTA	3386012	5	2	28.75	......**..*......*.*	**
gltJ	CCATATCCAGGCGGGAAAGCACC	1786705	5	2	32.75	.....*....*..*..*..*	**
gltJ	CCATATCCGGGCGAGTCAGGTAG	2556879	5	1	27.25	.....*..*.*....**...	*.
gltJ	CCATCGCCACCGGATATAGCGTA	3694860	5	2	30.5	....*....*.*..*....*	**
gltJ	CCATCGCCAGCCGAAATATCTCG	3237153	4	1	27.5	....*.........*...**	*.
gltJ	CCATTGCCCGCCGGTATTGGCCT	2569805	5	2	29	....*...*....**..*..	**
gltJ	CCCCAGCCAGCCGAGGAACGGCG	862895	5	1	27.25	..**...........**.*.	*.
gltJ	CCTTATCCAGCCGACATGTGGCA	3098431	5	2	27.75	..*..*........*..**.	**
gltJ	CCTTCGCCAGACGCGATGGGGCC	1242577	5	2	23.5	..*.*.....*..*...*..	**
gltJ	CCTTTGCCAGGCAAGATCGGCGG	3146888	5	0	44	..*.*.....*.*....*..	..
gltJ	CGAAAGATCGCCGAGATAGGCAA	3745672	5	2	9.75	.*.*..***...........	**
gltJ	CGTCAGCCCGCCGAGATTGGCAT	1764661	5	2	16	.***....*........*..	**
gltJ	CTATAGCCAGCCCAGAAACGAAC	2650062	4	2	23.75	.*..........*...*.*.	**
gltJ	CTTTAGCCAGCGGAGCCAGGCAG	2778401	5	1	24.25	.**........*...**...	*.
gltJ	GCCCAGCCAGCCGAGAAACGGTG	3119896	5	1	18.75	*.**............*.*.	*.
gltJ	GCCCAGCCAGCCGAGGTAGAACC	1016173	5	2	20.75	*.**...........*...*	**
gltJ	TCAAAGCCAGCCGCGATGGTCGA	1843223	5	1	28.75	*..*.........*...*.*	.*
icdA	AAACAGCGCCGCCAGGGTAGTCA	2480378	5	2	23	..*.*.*..........*.*	**
icdA	AAACCGTACCGCCAGGGCTTCGT	2212368	5	1	14.25	..*.*.**..........*.	.*
icdA	AAACTGCCCCGCCAGTGCTTTCA	4495513	5	2	21.75	..*...**.......*..*.	**
icdA	AAACTGCGCAGCCATGGCGTTAC	2479801	5	2	23.5	..*...*..*....*...*.	**
icdA	AAACTGCGCCGCCAGCGTTTTTT	3081224	5	2	29	..*...*........*.**.	**
icdA	AAACTGCGCCGCCAGTGTACGCT	2061609	5	2	30.5	..*...*........*.*.*	**
icdA	AAACTGGGCGGCAAGGGTATCGA	1356915	5	1	23	..*...*..*..*....*..	.*
icdA	AAATTGATCCGCCACGGCATCCC	543326	4	2	11	..**...*......*.....	**
icdA	AACATCAGCCGTCAGGTCAACCG	2820775	5	1	28	...*.*.....*....*..*	*.
icdA	AACCAGAACAGCCAGTTCATCGT	1502477	5	1	25.25	....*..*.*.....**...	.*
icdA	AACCAGACCCGCCATCGCATCAA	361995	4	2	18.75	....*..*......**....	**
icdA	AACCAGAGTTGCCAGCGCTTCGC	269839	5	1	28	....*...**.....*..*.	.*
icdA	AACCAGTGCCGCCAGGCTTTCCA	2723402	5	2	29	....*.*.........***.	**
icdA	AACCCGACCCGCCTGGTGATTGT	1476555	5	1	28.25	....*..*.....*..**..	.*
icdA	AACCCGAGCATCCTGGGTATGAT	2929326	5	2	28.5	....*....**..*...*..	**
icdA	AACCCGCGCCGCCAGAACATGCG	2828047	4	1	19	....*.*........**...	*.
icdA	AACCCGTGCCGGAAGGGCGTGGC	469846	5	1	24	....*.*....**.....*.	.*
icdA	AACCGGAGCCGCAACCGCAGCCA	678711	5	2	33	....*.......*.**...*	**
icdA	AACCGGAGCTGCCTGGCCTTGTT	3506420	5	2	31	....*....*...*..*.*.	**
icdA	AACCGTACCAGCCAGAGCATGAT	1456873	5	2	19	....**.*.*.....*....	**
icdA	AACCGTTACCGCCAGGGCAATCG	3289392	5	1	17	....****...........*	*.
icdA	AACCTCATCAGCCACCGCATCAC	54227	5	2	25	.....*.*.*....**....	**
icdA	AACCTCATCCGTCAGGCCAAACG	1831673	5	1	29	.....*.*...*....*..*	*.
icdA	AACCTGAACCACAATGCCATTAT	1855323	5	2	28.25	.......*..*.*.*.*...	**
icdA	AACCTGAACCGCCATCGCCAGGT	2662870	5	1	37.25	.......*......**..**	.*
icdA	AACCTGAGCCAGTAGTGCAACAG	3225776	5	1	36.5	..........***..*...*	*.
icdA	AACCTGAGTCAAAAAGGCATCAC	118392	5	2	28.5	........*.***.*.....	**
icdA	AACCTGAGTTGCCAGCGCCTGGG	2241494	4	0	54	........**.....*..*.	..
icdA	AACCTGATCGGTCACGGCGTGAT	1132132	5	2	30.25	.......*.*.*..*...*.	**
icdA	AACCTGATTCCCCAGTGCGTCGC	894641	5	1	28.75	.......**.*....*..*.	.*
icdA	AACCTGCCGCGCCACCGCATCAT	3051702	5	2	23.25	......***.....**....	**
icdA	AACCTGCGCCGCCACCGCGCAAC	3035127	5	2	36.5	......*.......**..**	**
icdA	AACCTGCGCGAGCAGGGGATTGC	1606559	5	1	28	......*..***.....*..	.*
icdA	AACCTGCGCTGCCAGGGCGTCAG	3445579	3	1	16	......*..*........*.	*.
icdA	AACCTGGTCAGGCAGGGCATTGG	876982	4	0	31.5	......**.*.*........	..
icdA	AACGAGTGCCGCCAGGCCAACGC	630451	5	1	22.25	...**.*.........*..*	.*
icdA	AACGTCAGCGGCCTGGGCACCTT	305167	5	2	26.5	...*.*...*...*.....*	**
icdA	AACTTGCGCCGCCCTGGCAACTG	1666071	5	1	27.75	...*..*......**....*	*.
icdA	AAGCCGATCCGCCACGGCAACAC	4537221	5	2	21.25	..*.*..*......*....*	**
icdA	AAGCGGAGTCGCCTGGGCATGGA	4380479	4	1	13	..*.*...*....*......	.*
icdA	AAGCTGACCGCCCAGGGCAATCT	2412925	5	2	23.75	..*....*.**........*	**
icdA	AAGTTGAGCCGCCGGGTCATGGT	2152602	4	1	17.25	..**.........*..*...	.*
icdA	AATATGGGCCGCGAGCGCATCCG	446060	5	1	17.75	..**..*.....*..*....	*.
icdA	AATCGTCGCCGCCATGGCATTAG	1270714	5	1	11.75	..*.***.......*.....	*.
icdA	AATCTGCGCCGCCAGTTCACGGG	3810508	5	0	58	..*...*........**..*	..
icdA	ACCATCAGCTGCCAGGGCACTGA	2977927	5	1	19.75	.*.*.*...*.........*	.*
icdA	AGCACGATCCGCCAGGACATCAG	3696922	5	1	13.25	.*.**..*........*...	*.
icdA	AGCCAGAACCGCCAGCGCAGAGG	255332	5	0	46	.*..*..*.......*...*	..
icdA	AGCCTGCGCCGTCAGGGACTGAG	2170792	5	1	27.25	.*....*....*.....**.	*.
icdA	AGCCTGCGCCGTCAGGGACTGAG	315847	5	1	27.25	.*....*....*.....**.	*.
icdA	AGCCTGCGCCGTCAGGGACTGAG	3546772	5	1	27.25	.*....*....*.....**.	*.
icdA	AGCCTGCGCCGTCAGGGACTGAG	4249308	5	1	27.25	.*....*....*.....**.	*.
icdA	AGCCTGCGCCGTCAGGGACTGAG	567398	5	1	27.25	.*....*....*.....**.	*.
icdA	ATACTGCAACGCCAGGGCATCAA	3802809	5	2	9	.**...***...........	**
icdA	ATCATGAGGCGGCAGGGGATAGA	1529717	5	1	22	.*.*....*..*.....*..	.*
icdA	ATCATGGGCCGTCACGGCATTCC	3009822	5	2	17	.*.*..*....*..*.....	**
icdA	ATCCTGACCCGCCGCGGCAGCCT	3518245	5	2	28	.*.....*.....**....*	**
icdA	ATCCTGCGCCCACAGGGCTTGCA	1393835	5	2	22.75	.*....*...**......*.	**
icdA	ATCCTGCGCCGCCAGTCCACGAC	2860628	5	2	29.25	.*....*........**..*	**
icdA	ATCCTGCGCCGTCAGGCGATTCT	2508080	5	2	26.25	.*....*....*....**..	**
icdA	ATCCTGTTCCGCCAGCGCATATA	2038938	4	2	13	.*....**.......*....	**
icdA	CAACCCAGCCGCCAGCGCATCGA	1820857	5	1	11.75	*.*.**.........*....	.*
icdA	CAACTGAGCTGGCAGGGTATCGA	1150663	5	1	22	*.*......*.*.....*..	.*
icdA	CAACTGAGGCACCAGGCCATCAG	4389326	5	1	17.5	*.*.....*.*.....*...	*.
icdA	CACCAGCACCGCCAGCGCATTAC	345951	5	2	13.25	*...*.**.......*....	**
icdA	CACCCGTGCCGCCAGTGCGTTGC	4283015	5	1	20	*...*.*........*..*.	.*
icdA	CACCTGATCCGCCAGTTCACGCG	3231881	5	1	29.25	*......*.......**..*	*.
icdA	CACCTGCGCCGCCTGGACACCGC	4008537	5	1	27.5	*.....*......*..*..*	.*
icdA	CACCTGCTCCGCCAGTACATACT	1716301	5	2	20.25	*.....**.......**...	**
icdA	CATCAGAGCCGCGAGGACATTCA	4569243	5	2	15.5	*.*.*.......*...*...	**
icdA	CGCCAGCGCCGCCAGCGCATTGG	4543732	5	0	23.5	**..*.*........*....	..
icdA	CTCTTCAGCCGCCAGCGCATCAC	3695304	5	2	12.25	**.*.*.........*....	**
icdA	GACCCGCGCCGCCTGGGCATTAA	3389882	4	2	10	*...*.*......*......	**
icdA	GACCTGAGCGGCATCGGCATCAT	1829617	5	2	26	*........*..***.....	**
icdA	GACCTTTGCCGCCACGCCATTGT	4414684	5	1	18.25	*....**.......*.*...	.*
icdA	GCCCTGCGCCGCCAGCGCATAAA	1983722	4	2	10.75	**....*........*....	**
icdA	GTCCTGATCCGCCAGGGCCAATG	816730	5	1	22.5	**.....*..........**	*.
icdA	GTCGTTAGCCGCCAGGGCAGAGA	3690054	5	1	14.25	**.*.*.............*	.*
icdA	TAACTGAGTGGCCAGGGCATGAG	3040710	4	1	10	*.*.....**..........	*.
icdA	TACCGGAGCCGCCAGGTAACATC	4224327	5	2	29	*...*...........**.*	**
icdA	TACCTGAACCACAAGGGCAGGGA	1288702	5	1	23.75	*......*..*.*......*	.*
icdA	TACCTGAGTCGCCAGCGCATAAT	3147559	3	2	12.5	*.......*......*....	**
icdA	TACCTGCGCCGCCAGGTTGTTGC	60696	5	1	28	*.....*.........***.	.*
icdA	TCCCTGTGCCGCCAGGGCGAGGA	286833	5	1	21.75	**....*...........**	.*
icdA	TTCCTGACGCTCCAGGGCATCAA	692886	5	2	12	**.....**.*.........	**
katG.1	ACGGCTGAACAAGCTTCGGGGCT	4079337	5	2	16.5	**...*....*.......*.	**
katG.1	AGCGGCGAACCAGCTTCCCGTAG	2086836	5	1	11.75	***.*............*..	*.
katG.1	AGGGCCGGACCCGCTGCGCGATG	3535696	5	1	18	**.....*...*...*....	*.
katG.1	CTGGCAGATCCAGCCTGGCGATA	3230002	5	2	20.75	*....*..*.....*.*...	**
katG.1	CTGGCCGATCCTGCTTTCCGCGC	953271	5	1	28	*.......*..*....**..	.*
katG.1	CTGGCGGATCCAGCTTGGCCCAT	3977442	5	2	24.25	*....*..*.......*..*	**
katG.1	GAGGACCAACCAGCTGCGGGACG	3127029	5	1	20.75	.*..*.*........*..*.	*.
katG.1	GCAGCGGAACCGGGTTCGCGCCC	3473006	5	2	17	.**..*.....*.*......	**
katG.1	GCGGCATAACCAGCTCCGCCACT	4208503	5	2	23	.*...**........*...*	**
katG.1	GCGGGACAAACAGCTTCGCGCCG	1764145	5	1	10.5	.*..***..*..........	*.
katG.1	GCTGCCGAACCACCAGCGCGTGC	3090826	5	1	22.75	.**.........*.**....	.*
katG.1	GCTGGCGAACCGGCATCGCGTGG	1320288	5	0	31.5	.**.*......*..*.....	..
katG.1	GGGGCCGATCCAGCTGCTGGCTA	2970895	5	2	31.75	.*......*......*.**.	**
katG.1	GTAGCCGAACGCGCCTCGCCGCG	4633437	5	1	29.5	..*.......**..*....*	*.
katG.1	GTAGCGCAACCAGTTACGCGTTG	2968746	5	1	19.75	..*..**......*.*....	*.
katG.1	GTCGCGCAAGCAACTTCGCGGAT	3104877	5	2	15.25	..*..**..*..*.......	**
katG.1	GTGAACGATCCAGCTTCCAGATT	65837	5	2	24.75	...**...*........**.	**
katG.1	GTGACGGAATCAGCATAGCGAGT	4295	5	1	23.5	...*.*...*....*.*...	.*
katG.1	GTGCCAGACGCACCTTCGCGAGC	93204	5	1	18.5	...*.*..**..*.......	.*
katG.1	GTGGCAGACCATGCGTCGCGCGA	2643559	5	1	24.25	.....*..*.**..*.....	.*
katG.1	GTGGCAGCAACGGCTTCACGCAC	3877282	5	2	25.5	.....*.*.*.*.....*..	**
katG.1	GTGGCAGCACCAGCATCCTGACG	599972	5	1	29.5	.....*.*......*..**.	*.
katG.1	GTGGCCAAATCAACTTCGTGTTG	4133941	4	1	22	......*..*..*.....*.	*.
katG.1	GTGGCCGAACCACTGTGGTGTAC	2601215	5	2	37.5	............***.*.*.	**
katG.1	GTGGCCGAAGCAGGCGCCCGTCG	4356811	5	1	38	.........*...***.*..	*.
katG.1	GTGGCCGCTCAACCGTCGCGTGC	1549709	5	1	24.25	.......**.*.*.*.....	.*
katG.1	GTGGGCCAGCCAGCTTCCCAAAG	127841	5	1	26.5	....*.*.*........*.*	*.
katG.1	GTGGGCTAACGACCTTCGCCCCT	3279956	5	2	24	....*.*...*.*......*	**
katG.1	GTGGTGGAAGCGGCTTTGCGTAG	1208761	5	1	22.75	....**...*.*....*...	*.
katG.1	GTGTTCTAAGCAGCTTCCCGTAC	2344783	5	2	18.75	...**.*..*.......*..	**
katG.1	GTTCGCGAACCAGTTTCACGGCG	1486048	5	1	19.75	..***........*...*..	*.
katG.1	GTTGATGAATCTGCTTCGCGACG	591980	5	1	15.25	..*.**...*.*........	*.
katG.1	GTTGCCAAGCCAGGTTCGCACCC	9144	5	2	24	..*...*.*....*.....*	**
katG.1	GTTGCCGAACCAGGAGAGCGCGA	1144014	5	1	31.5	..*..........****...	.*
katG.1	GTTGCCGAACCGGCTTTCAGCTC	4286058	5	2	33.5	..*........*....***.	**
katG.1	GTTGCCGGACGAGCTGCGTGTCG	1056382	5	1	25.25	..*....*..*....*..*.	*.
katG.1	TCGGCCCGACCAGCTTCGCCAGC	869209	5	1	15	**....**...........*	.*
katG.1	TTGCGCGAACCAGCTACGCAGGC	4271527	5	1	21.25	*..**..........*...*	.*
katG.1	TTGGCACATCCAGCGTCGCGAGT	1988387	5	1	14.25	*....**.*.....*.....	.*
katG.1	TTGGCATACCCAGCTTCGCCATA	1766104	5	2	17.75	*....**.*..........*	**
katG.1	TTGGCCTAACAAGCATCGCCGAC	17215	5	2	24	*.....*...*...*....*	**
katG.1	TTGTCCGTACCAGGTTCGCTACC	2891037	5	2	21.5	*..*...*.....*.....*	**
katG.10	ACCGCCGCAGAAAGCGGATGAAT	1540152	5	2	28.5	*.......*.....**..*.	**
katG.10	ACCGCCGCGCCAAGTCGACTCAT	2896716	5	2	29.5	*........**....*...*	**
katG.10	ACCGCTGCGTAAAGTCGCCGGGA	2204772	5	1	25.25	*....*...*.....*.*..	.*
katG.10	CCAGCCGCGCAAAGCCGACGTCA	3190833	5	2	21.5	*.*......*....**....	**
katG.10	CCAGCCGCGGAAAGCTGACCAAT	2804018	5	2	26.5	*.*...........**...*	**
katG.10	CCGGCAGCGGAGAGTAAACGGTG	538244	5	1	16.75	*.*..*.....*....*...	*.
katG.10	CCTGGCGCAGAAAGTAGACCACC	662520	5	2	16	*.*.*...*..........*	**
katG.10	GAAGCCGCAGAAAGCAGTCGGAT	3553693	5	2	21.75	.**.....*.....*..*..	**
katG.10	GACGCCGCGGTACGTTGATGCGC	1477843	5	1	29.25	.*........*.*..*..*.	.*
katG.10	GACGCCGCGTAAAGTGACCGATG	3524048	5	1	32.25	.*.......*.....***..	*.
katG.10	GCAGGCGCGGAAAGGAGACAGAG	4191081	4	1	19	..*.*.........*....*	*.
katG.10	GCATCCACTGAAAGTCGACGCGG	895817	5	0	31.5	..**..*.*......*....	..
katG.10	GCATGCGAGGAAAATAGACGACA	4076750	5	2	12.5	..***..*.....*......	**
katG.10	GCCACAGCCGAAAGAACACGCGG	3003128	5	0	44	...*.*..*.....*.*...	..
katG.10	GCCACCACGGAAGGTAGAAGCAG	506375	4	1	17.75	...*..*.....*.....*.	*.
katG.10	GCCACCACTGACAGTAGCCGACA	3054587	5	2	22.75	...*..*.*..*.....*..	**
katG.10	GCCACCGTCGAAAGTGAACGGGC	3705667	5	1	24	...*...**......**...	.*
katG.10	GCCCCAGCGGGCAGTAGCCGCGT	4353999	5	1	24	...*.*....**.....*..	.*
katG.10	GCCGACCAGGAAAGTGTACGCGT	709987	5	1	21.25	....*.**.......**...	.*
katG.10	GCCGACGCTGAAAGAAAAAGGGC	3092653	5	1	29	....*...*.....*.*.*.	.*
katG.10	GCCGAGGCGGAAGGTCGTCGCCG	3320020	5	1	26.75	....**......*..*.*..	*.
katG.10	GCCGATGATGAAAGTGGACGCGG	2874607	5	0	35	....**.**......*....	..
katG.10	GCCGCCCCGGATAGCGGGCGGCA	380038	5	2	33	......*....*..**.*..	**
katG.10	GCCGCCGAGCCCAGTCGACGCAT	4026648	5	2	27.75	.......*.***...*....	**
katG.10	GCCGCCGCAGAAACTTCCCGCGC	3510560	5	1	37.5	........*....*.***..	.*
katG.10	GCCGCCGCAGAGAGCAGACCCGC	2247639	4	1	28	........*..*..*....*	.*
katG.10	GCCGCCGCGCACAATATTCGGCG	4316384	5	1	37	.........*.*.*..**..	*.
katG.10	GCCGCCGTGGGAAGGGGGCGGTT	2881866	5	2	32.25	.......*..*...**.*..	**
katG.10	GCCGCCGTGGGTAGTAAGCGTTG	2452979	5	1	31.25	.......*..**....**..	*.
katG.10	GCCGCGCCGGAAATTACTCGCGA	4402985	5	1	28.25	.....**......*..**..	.*
katG.10	GCCGCGGCGCAAAGTGAACCGGA	163133	5	1	34.25	.....*...*.....**..*	.*
katG.10	GCCGCTGCGCAGAGTCGACCAAA	3604090	5	2	32.75	.....*...*.*...*...*	**
katG.10	GCCGCTGCGTTAAGAATACGGGT	3866363	5	1	27.25	.....*...**...*.*...	.*
katG.10	GCCGCTGGATAAAGTCGACGCCT	4555324	5	2	22	.....*.***.....*....	**
katG.10	GCCGCTGGCGAAAGTACTCGATA	794221	5	2	25.5	.....*.**.......**..	**
katG.10	GCCGCTGGCGAAAGTAGGCGGAA	651038	4	2	17.5	.....*.**........*..	**
katG.10	GCCGCTGGCGGAAGTGGACGATG	996631	5	1	21.5	.....*.**.*....*....	*.
katG.10	GCCGGCGCTGAAACTGGACGCTG	45940	4	1	21	....*...*....*.*....	*.
katG.10	GCCGTCGCTGATAGTTGCCGCTT	3805469	5	2	29.5	....*...*..*...*.*..	**
katG.10	GCGGCGGTGGAAAGTGAACGGTT	2526011	5	2	21	..*..*.*.......**...	**
katG.10	GCTGCCGCAGAAAGTGGATGCGT	2491165	4	1	22	..*.....*......*..*.	.*
katG.10	GCTGCCGCTGAAAATAGAAAGGA	591978	5	1	31.5	..*.....*....*....**	.*
katG.10	GCTGCCGCTGAAGGTACAGGTCG	3390346	5	1	27.5	..*.....*...*...*.*.	*.
katG.10	GCTGTGGCGGTAAGCAGACGCTG	209757	5	1	15.25	..*.**....*...*.....	*.
katG.10	GGCGTCGCGGAAAGTAGCGCCTG	3702071	5	1	30.75	.*..*............***	*.
katG.10	GTCGCCGGGAAAAATATACGCAA	1560630	5	2	24	.*.....*.*...*..*...	**
katG.10	GTCGGCGCGGAAAGTTGTCACTG	1854488	5	1	30.25	.*..*..........*.*.*	*.
katG.10	TCCGCCGCGAAAAGTATATTCCG	1309965	5	1	33	*........*......*.**	*.
katG.10	TCCGCCGCGTAACGTTGAGGGTA	1010184	5	2	29	*........*..*..*..*.	**
katG.11	AAAGCCGATACCCTCAGCAGTTG	2077408	5	1	13.75	*.*..*..*....*......	*.
katG.11	AACGATCACACCGGCAGCAGCGA	2811226	5	1	9	*.*.*.*.....*.......	.*
katG.11	AACGCTGACACCCGCAGCGGCGA	2877319	3	1	9.5	*.*...............*.	.*
katG.11	AACGCTGACGCCCGCAGCTTTTA	3368279	5	2	25.5	*.*......*........**	**
katG.11	AACGCTGACTGCTGCAGCAGCAG	2753615	5	1	17	*.*......**.*.......	*.
katG.11	AGTGCTGAAACGCGCAGAAGGCG	256191	5	1	20.75	**......*..*.....*..	*.
katG.11	AGTGTTAACACCCTCAGCAGTAA	4332812	5	2	10.75	**..*.*......*......	**
katG.11	CAAGCTGACGCCGCCAGCAGGCA	835459	5	2	19.5	*.*......*..**......	**
katG.11	CACGCTGAGACCGGCAGCCGCCG	2302678	5	1	19.5	*.*.....*...*.....*.	*.
katG.11	CAGGATGATACCCGCAGCCGCGT	3089829	5	1	14.5	*.*.*...*.........*.	.*
katG.11	CAGGTCGACACCCGCAGCACGTT	3802577	5	2	13.75	*.*.**.............*	**
katG.11	CATGCAATCACCCCCAGCAGACG	4547000	5	1	13	*....***.....*......	*.
katG.11	CATGCCGATAGCGGCAGCAGAAA	484065	5	2	16.75	*....*..*.*.*.......	**
katG.11	CATGCTGACCACAGCCGCAGCGG	3462513	5	0	50	*........**.*..*....	..
katG.11	CATGCTGATATCCGCGACAGCGG	3284623	5	0	51	*.......*.*....**...	..
katG.11	CATGGTGACACCACCAGCAGGTT	3072933	4	2	14.5	*...*.......**......	**
katG.11	CCTGCTGACTCCGGCAGAAGATA	3922814	5	2	21.75	**.......*..*....*..	**
katG.11	GAACCCAACACCAGCAGCAGCGT	3479924	5	1	11	..**.**.....*.......	.*
katG.11	GAAGAAGGCACCCGCAGCAGATA	1452517	4	2	5.5	..*.**.*............	**
katG.11	GAAGATGACACCCTCACCAGAGT	4496887	4	1	17	..*.*........*..*...	.*
katG.11	GAAGATGCCACCGGCAGCCGGAA	3620754	5	2	18.75	..*.*..*....*.....*.	**
katG.11	GAAGATGCCACCGGCAGCCGGAA	3763745	5	2	18.75	..*.*..*....*.....*.	**
katG.11	GAAGATGCCACCGGCAGCCGGAA	731145	5	2	18.75	..*.*..*....*.....*.	**
katG.11	GAAGCAGACATCCGCAACTGGCA	1607588	5	2	24.25	..*..*....*.....*.*.	**
katG.11	GAAGCCGACACCCTTGGCAGTTG	4377900	5	1	25.25	..*..*.......***....	*.
katG.11	GAAGCTGAAAGCCGCGCCAGGCA	4245877	5	2	26	..*.....*.*....**...	**
katG.11	GAAGCTGACAGCCGCTGGATTGG	1849511	5	0	68	..*.......*....*.*.*	..
katG.11	GAAGCTGATACCGGCGGCATCAA	3069003	5	2	29.5	..*.....*...*..*...*	**
katG.11	GACGCTGTCACCTGCGGCGGCGT	4018112	5	1	26.25	..*....*....*..*..*.	.*
katG.11	GACGCTGTCAGCCCCAGCACCAT	40858	5	2	25.75	..*....*..*..*.....*	**
katG.11	GACGGTGACACCCGTTGCCGTGA	334989	5	1	26	..*.*.........**..*.	.*
katG.11	GAGCGTGACACCTGCAGCAATAG	405338	5	1	19.25	..***.......*......*	*.
katG.11	GAGGCTGACGTGCGCGGCAGAAC	3202916	5	2	26	..*......***...*....	**
katG.11	GATACAGCCACCAGCGGCAGTAA	3247401	5	2	19.75	...*.*.*....*..*....	**
katG.11	GATACCGACACTCTCACCAGATA	1826194	5	2	25	...*.*.....*.*..*...	**
katG.11	GATAGTGACACCCGGAGTAGTGA	2530429	4	1	18.75	...**.........*..*..	.*
katG.11	GATATTGCCGCGCGCAGCAGGCA	610114	5	2	16.5	...**..*.*.*........	**
katG.11	GATCCCGACACCGGCAGTATTTT	2210179	5	2	29	...*.*......*....*.*	**
katG.11	GATCCTGACACTGGCACCGGAAA	1282727	5	2	30.75	...*.......**...*.*.	**
katG.11	GATCCTGATAAACGCAGCACTGA	1841975	5	1	27.25	...*....*.**.......*	.*
katG.11	GATCTCGCCACCCGCAGCCGTCG	3564024	5	1	15.25	...***.*..........*.	*.
katG.11	GATGACGACACGGGCAACAGCCT	4073924	5	2	23.25	....**.....**...*...	**
katG.11	GATGATGAAAACCGCAAAAGAGT	2024981	5	1	27.5	....*...*.*.....**..	.*
katG.11	GATGATGAAAACCGCAGTAGCGG	2931201	4	0	39	....*...*.*......*..	..
katG.11	GATGATGACAGCAGCCGGAGAGA	4127263	5	1	30	....*.....*.*..*.*..	.*
katG.11	GATGATGATGCCAGAAGCAGCCA	2030704	5	2	23.5	....*...**..*.*.....	**
katG.11	GATGCAGAAACCAACAGCATTCC	2364222	5	2	29.75	.....*..*...**.....*	**
katG.11	GATGCCAGCACTGGCAGCAGGCT	1448069	5	2	18	.....***...**.......	**
katG.11	GATGCCGACGCGTGCAGAAGTCA	1938529	5	2	29.25	.....*...*.**....*..	**
katG.11	GATGCCGGTAACGGCAGCAGCTG	3917684	5	1	19	.....*.**.*.*.......	*.
katG.11	GATGCCGTCACCGGTAGTAGTTT	3323044	5	2	26.5	.....*.*....*.*..*..	**
katG.11	GATGCCGTTATCCGCAGCATGGT	4425360	5	1	23.5	.....*.**.*........*	.*
katG.11	GATGCGTACTCCACCAGCAGACC	2479704	5	2	22.25	.....**..*..**......	**
katG.11	GATGCTGAAACCTTCAGCGCACA	278263	5	2	37	........*...**....**	**
katG.11	GATGCTGAAGCCTTCAGCATGGA	3950252	5	1	33.5	........**..**.....*	.*
katG.11	GATGCTGACACCCTCTTCACTGG	3133564	4	0	69	.............*.**..*	..
katG.11	GATGCTGACCAACGCGGCGGGCG	4566852	5	1	34.5	.........***...*..*.	*.
katG.11	GATGCTGATACCCGGCGTACAGG	1120978	5	0	79	........*.....**.*.*	..
katG.11	GATGCTGCCACCAGGTGCATTTA	1711384	5	2	34.25	.......*....*.**...*	**
katG.11	GATGCTGCCACCCGAGGCTTAAC	3327914	5	2	37.25	.......*......**..**	**
katG.11	GATGCTGGCAACCGGTACAGCGA	527509	5	1	30.75	.......*..*...***...	.*
katG.11	GATGCTGGCACAGGCAGCGGAAG	728142	4	1	23.75	.......*...**.....*.	*.
katG.11	GATGCTGGCACCAGCGGCAGCGA	3514795	3	1	16.75	.......*....*..*....	.*
katG.11	GATGCTGGCAGCCGTAGCGCTGG	52094	5	0	67.5	.......*..*...*...**	..
katG.11	GATGCTGTCACCGGTATCTGCCG	2791832	5	1	32.25	.......*....*.*.*.*.	*.
katG.11	GATGCTGTCACTCGCAGCATGTC	4015463	3	2	19.25	.......*...*.......*	**
katG.11	GATGCTTACACCCGTCGTAGCGA	1454987	4	1	26.5	......*.......**.*..	.*
katG.11	GATGCTTACACCTTCTGCTGATT	3110226	5	2	32.5	......*.....**.*..*.	**
katG.11	GATGCTTACAGCGTCAGCCGCGC	2181453	5	1	29	......*...*.**....*.	.*
katG.11	GATGGCGATCCCGGCAGCAGGTT	980366	5	2	18.25	....**..**..*.......	**
katG.11	GATGGTGACCACCGCCGCAGTAA	846828	4	2	20	....*....**....*....	**
katG.11	GATGTAGTTACCCGCAGCATCTT	3080420	5	2	19.5	....**.**..........*	**
katG.11	GATGTTCACACCAGCAACGGCGC	2961363	5	1	25.5	....*.*.....*...*.*.	.*
katG.11	GATGTTCAGACCCGCAGCCTGCT	2440486	5	2	26	....*.*.*.........**	**
katG.11	GATTCTGACCGCCGCAGCAAGTC	3153780	4	2	22.25	...*.....**........*	**
katG.11	GATTCTGCCAGCCGCTGCCGTAG	912916	5	1	26	...*...*..*....*..*.	*.
katG.11	GATTTAGATAACCGCAGCAGCCT	2043711	5	2	13	...***..*.*.........	**
katG.11	GCGGCTTAAAACCGCAGCAGGTA	2148019	5	2	11.75	.**...*.*.*.........	**
katG.11	GCTGATGAAACCAGCAGCCGACA	1150335	5	2	20.75	.*..*...*...*.....*.	**
katG.11	GCTGCTAAGATCCACAGCAGAAA	2803983	5	2	18.75	.*....*.*.*..*......	**
katG.11	GCTGCTGACATCCGCATCCTGGT	3862890	5	1	33.25	.*........*.....*.**	.*
katG.11	GCTGCTGACCACCGAAGAAGGAA	1091815	5	2	27.75	.*.......**...*..*..	**
katG.11	GCTGGTGACATCCGCAGAAGCAT	1444299	4	2	16.25	.*..*.....*......*..	**
katG.11	GGAGCTGACACCGGTGGCAGTTG	3647221	5	1	22.75	.**.........*.**....	*.
katG.11	GGTACTGACAGCGGCAACAGGAC	4242878	5	2	21	.*.*......*.*...*...	**
katG.11	GGTGCTGATACGCGCACCGGAAC	4027710	5	2	28.25	.*......*..*....*.*.	**
katG.11	GGTGGTGACATCGGCAGCACCGC	2684701	5	1	23.25	.*..*.....*.*......*	.*
katG.11	GGTGTTGACAGCCTCAGCACGCC	419794	5	2	24.75	.*..*.....*..*.....*	**
katG.11	GGTGTTGGAACCCGCAGCCGTCG	4550102	5	1	17	.*..*..**.........*.	*.
katG.11	GGTTCTGACACCAGCGGCAGCCC	863408	4	2	16.5	.*.*........*..*....	**
katG.11	GTGGCTGACACCCGCGTTAGAAA	629141	5	2	27.25	.**............***..	**
katG.11	GTTGCAGCCAACGGCAGCAGTTG	2262022	5	1	15.75	.*...*.*..*.*.......	*.
katG.11	GTTGCTGACAGCCACCGCATACG	2914723	5	1	32.25	.*........*..*.*...*	*.
katG.11	GTTTCAGACAGGCGCAGCAGATC	901037	5	2	15.25	.*.*.*....**........	**
katG.11	TATGCAGACGCGCGCAGTAGGCG	2549776	5	1	23.25	*....*...*.*.....*..	*.
katG.11	TATGCTGACACCCGCCGGTGTTC	1810560	4	2	27	*..............*.**.	**
katG.11	TGTGCTGACACGCGCCGGAGCAG	2849465	5	1	25.25	**.........*...*.*..	*.
katG.11	TTTGCTGACACCAACAGAAGAGC	400332	5	1	23.75	**..........**...*..	.*
katG.12	AAACAAAAACCACATCGCCAATA	1263964	5	2	28.75	..*....*....*....*.*	**
katG.12	AAACAAACAGCAAATCGCCGGAA	4473109	4	2	21.5	..*......*..*....*..	**
katG.12	AAACAAACAGGAAACCGGCGATC	1356316	5	2	24	..*......**.*.*.....	**
katG.12	AAACCAGTACCACATCGGCGCGT	4126453	5	1	11.25	..*.*.**....*.......	.*
katG.12	AAACGATCACCAGATAGGAGACG	2961777	5	1	20.5	..*.*.*........*..*.	*.
katG.12	AAAGAAATACCAGATTGCCGCAC	510005	5	2	22	..**...*.......*.*..	**
katG.12	AACAAAACACCAAATGGGACTAT	1303262	5	2	35.25	...*........*..*..**	**
katG.12	AACAACACAACAGCGCGGCGGGC	2523438	5	1	23	...*.*...*...**.....	.*
katG.12	AACCAAAAACAATATCCGCGCCC	3048236	4	2	21.25	.......*..*.*...*...	**
katG.12	AACCAAAAACCAGATTGTTCAAC	3326571	5	2	39.75	.......*.......*.***	**
katG.12	AACCAAAAGCCGCATCCGCGTGG	478582	5	0	53.5	.......**..**...*...	..
katG.12	AACCAAACAACACGCCGCCGAAG	2507569	5	1	35.5	.........*..***..*..	*.
katG.12	AACCAAACACCAGATCCGCACGG	505762	2	0	37	................*..*	..
katG.12	AACCAAACAGCAGTTCGTTGGCG	3716219	4	1	31.5	.........*...*...**.	*.
katG.12	AACCAAACGCCATACCGACGAAG	4370168	4	1	26.5	........*...*.*..*..	*.
katG.12	AACCAAACTCCGCAGCAGCGCAA	2916683	5	2	31.5	........*..**.*.*...	**
katG.12	AACCAAAGAACAGCAGGGCGAGT	1203046	5	1	30.75	.......*.*...***....	.*
katG.12	AACCAACAAACACATCGTCGCCG	3913987	5	1	24.75	......**.*..*....*..	*.
katG.12	AACCAACCACCAGACCCGGTTTC	2095588	5	2	36	......*.......*.*.**	**
katG.12	AACCAATATCCAGATAGGCATAA	2238211	5	2	26.75	......***......*...*	**
katG.12	AACCAATCAGCAGAACGCCAACC	3868547	5	2	34	......*..*....*..*.*	**
katG.12	AACCACACACCAGCACGGTGTCT	2431735	4	2	25.25	.....*.......**...*.	**
katG.12	AACCACATGCCAGACCGGAGGCA	2462393	5	2	24	.....*.**.....*...*.	**
katG.12	AACCACCAAACAGACCGGCGATG	3295434	5	1	18	.....***.*....*.....	*.
katG.12	AACCATTCGCCTGATGGGCGACA	3406239	5	2	22.25	.....**.*..*...*....	**
katG.12	AACCCGCCACCAGATGGGCGTTA	4571199	4	2	12.75	....***........*....	**
katG.12	AACCGCACGCCAGATGCGCGTGC	2300123	5	1	23.25	....**..*......**...	.*
katG.12	AACCTGACAACAGAACGGGGGCT	3371756	5	2	24.25	....**...*....*...*.	**
katG.12	AACCTGACAACAGAACGGGGGCT	3372291	5	2	24.25	....**...*....*...*.	**
katG.12	AACCTTAAACCAAATCAGCGACC	3871160	5	2	19	....**.*....*...*...	**
katG.12	AACGAAACACCAAATCGCCTTTG	1406804	4	1	27.25	...*........*....*.*	*.
katG.12	AACGAAACACCACTTCCGCCCAG	2492628	5	1	33.25	...*........**..*..*	*.
katG.12	AACGAAAGACCAGAACGTCCCCA	3787539	5	2	30.5	...*...*......*..*.*	**
katG.12	AACGACAAACCAGATTGCCGCCA	2941068	5	2	23.25	...*.*.*.......*.*..	**
katG.12	AACTAAACTTCACATCGCCGCTT	821532	5	2	26.25	...*....**..*....*..	**
katG.12	AACTCAAAGCCAGAGCGGCGCAT	4480372	5	2	15.5	...**..**.....*.....	**
katG.12	AATCAAAAACCAGGTCAGCATGA	709800	5	1	28.75	..*....*.....*..*..*	.*
katG.12	AATCAAACACAAGAAAGACGAAA	2565223	5	2	30.5	..*.......*...**.*..	**
katG.12	AATCAAATCCCTGATCGGCGAGA	2405457	4	1	13.25	..*....**..*........	.*
katG.12	AATCATTCACCCGATGGGCGAAA	3967570	5	2	18.75	..*..**....*...*....	**
katG.12	AATGCAACACCAGATCGGCACCT	512398	4	2	13.25	..***..............*	**
katG.12	AATTAAACATCAGATCGGTCAAT	1512843	5	2	26.75	..**.....*........**	**
katG.12	ACACCACCACCAGATAGGCGACC	1233997	5	2	12.25	.**.*.*........*....	**
katG.12	ACACCAGCACCAGATCGCCGCTA	2647690	5	2	13.25	.**.*.*..........*..	**
katG.12	ACTCGAACGCCAGATCGACGGCA	400283	5	2	15.75	.**.*...*........*..	**
katG.12	AGCCAGGCACCAAAGCGGCGCGG	3810808	5	0	34	.*...**.....*.*.....	..
katG.12	AGCCGATCACCGGAACGGCGATC	2216142	5	2	16.75	.*..*.*....*..*.....	**
katG.12	AGGCAATCACCAGATCGGGTTTC	178209	5	2	22.25	.**...*...........**	**
katG.12	AGGCATATACCAGATCGCCGCAG	3083514	5	1	14.75	.**..*.*.........*..	*.
katG.12	AGGTAAACACCACATCGTCGGCA	1356731	5	2	18	.***........*....*..	**
katG.12	AGTCAAACACCAGCACGGTGGGA	476140	5	1	24.75	.**..........**...*.	.*
katG.12	ATCGAAACGCCAGCTCGGCGCAA	1796582	4	2	13.5	.*.*....*....*......	**
katG.12	ATCGATACACCAGTTCCGCGCAT	2867661	5	2	19.25	.*.*.*.......*..*...	**
katG.12	ATCTAAAGAAGAGATCGGCGTCA	4141804	5	2	14.75	.*.*...*.**.........	**
katG.12	ATGCGAGCACCAGATCGGTGGCT	4437869	5	2	12.75	.**.*.*...........*.	**
katG.12	CAACAAACACCATATCGCCTAAC	3049419	5	2	26.5	*.*.........*....*.*	**
katG.12	CAACAAACGCCAGATCCGGGCTT	2697758	5	2	21.5	*.*.....*.......*.*.	**
katG.12	CACCAAACACCATCCCGACGGCG	3952934	5	1	30	*...........***..*..	*.
katG.12	CACCAAACCCAAGTGCGGCGGCG	29461	5	1	23.5	*.......*.*..**.....	*.
katG.12	CACCAAAGACAAGATCTACGACT	318025	5	2	24.75	*......*..*.....**..	**
katG.12	CACCAATCACCAGCTTCGCGCGA	3946062	5	1	25.5	*.....*......*.**...	.*
katG.12	CACCAATCACCATGTCGTCGTTA	191012	5	2	24.5	*.....*.....**...*..	**
katG.12	CACCATAAATCAGATCGACGCCG	2495134	5	1	19	*....*.*.*.......*..	*.
katG.12	CACCATCCACCAGACCGCCGCCA	3871078	5	2	19.75	*....**.......*..*..	**
katG.12	CACCGAACACCAGCGCGGCGAAC	3546162	4	2	15.5	*...*........**.....	**
katG.12	CACCGAACAGCAGTTCCGCGTTT	2429779	5	2	22	*...*....*...*..*...	**
katG.12	CAGCAAATAACAGATCGCCGGAA	3834672	5	2	17.75	*.*....*.*.......*..	**
katG.12	CAGCAACCAGCATATCGGCGTCG	1204921	5	1	13.5	*.*...*..*..*.......	*.
katG.12	CATCAAATACCAGTTCGGCAATG	4030901	5	1	20.75	*.*....*.....*.....*	*.
katG.12	CGCGAACCACCAGATCGGAGATA	941929	5	2	12.5	**.*..*...........*.	**
katG.12	CTAAAAACACCAGACCGGCGTCG	3140572	5	1	9.5	****..........*.....	*.
katG.12	CTTCAAACACCAGACCCGCGCCG	1800071	5	1	16.25	***...........*.*...	*.
katG.12	GAACGAACTCCAGATCAGCGCCG	3865209	5	1	13.5	*.*.*...*.......*...	*.
katG.12	GACCAAAATCCAGCTCGCCGAGA	930124	5	1	23.25	*......**....*...*..	.*
katG.12	GACCAAACACCAGCGCGGCATGG	371	4	0	50	*............**....*	..
katG.12	GACCAATCACCACTTCGGCAAAA	1306921	5	2	25.5	*.....*.....**.....*	**
katG.12	GACCAATCACCAGAGTCGCGAAG	361919	5	1	25	*.....*.......***...	*.
katG.12	GACCAATCACCAGCACTGCGCCT	3242725	5	2	24	*.....*......**.*...	**
katG.12	GACCCAGCACCAGATAAGCGCCC	362020	5	2	19	*...*.*........**...	**
katG.12	GAGCAAAAAACAGACCGGCGATC	3578653	5	2	15.25	*.*....*.*....*.....	**
katG.12	GAGCAAACACCTGATCAGCATCA	3640696	5	2	25.5	*.*........*....*..*	**
katG.12	GAGCAAACTGCACATCGGCGACG	2792210	5	1	16	*.*.....**..*.......	*.
katG.12	GATTAAACACCAGTGCGGCGGTG	2587859	5	1	16.25	*.**.........**.....	*.
katG.12	GTCCAAGCAACAGATCGGCGTAG	2540386	4	1	7.75	**....*..*..........	*.
katG.12	TAACAAACCCCAGCTTGGCGAAA	563786	5	2	20.5	*.*.....*....*.*....	**
katG.12	TAACGAACACCTGATCGTCGAGC	1200561	5	1	17.5	*.*.*......*.....*..	.*
katG.12	TAACGAACATCAGATCGACGTGG	222737	5	0	33	*.*.*....*.......*..	..
katG.12	TACCAAACGCCAGTGCGGCAATG	2549967	5	1	29	*.......*....**....*	*.
katG.12	TACCAATCACCAGACGGGCAATG	867595	5	1	27.5	*.....*.......**...*	*.
katG.12	TACCAATCAGCAGATAGGCAATA	3839411	5	2	26	*.....*..*.....*...*	**
katG.12	TACCCAACACCAGTTCGTCGGGA	3730659	4	1	18	*...*........*...*..	.*
katG.12	TATCAAGCACCAGATAGTCGAGA	2193501	5	1	20	*.*...*........*.*..	.*
katG.12	TATCGAACACCAGATTGACGACC	3756673	5	2	19.5	*.*.*..........*.*..	**
katG.12	TGTCAAACACCAGACCAGCGTAA	1160047	5	2	16.25	***...........*.*...	**
katG.13	AAAATTTATCTATTTGTTCAAAA	2608115	5	2	21.5	*..*.*..........*..*	**
katG.13	AAACGATACCTGTTTGCTACGCT	900275	5	2	20.5	*...*...*..*......*.	**
katG.13	AAATTATAACTATTTGCTCTTGA	2172062	4	1	15.75	*..*....*..........*	.*
katG.13	CAAATATGTCTCTTTGCTGACGA	2721139	5	1	29.5	...*...*...*......**	.*
katG.13	CAACAATATCGGTTTCCGCCAGC	2184254	5	1	30.5	....*.....**...*.*..	.*
katG.13	CAACAATCTGGATTTGCACCTGC	625495	5	1	23.25	....*..*.**......*..	.*
katG.13	CAACCATTTTTATTTGCCCCTGG	1086134	4	0	36.5	....*..*.*.......*..	..
katG.13	CAACTAACTCTTTATGCGCCCCC	910388	5	2	27.25	......**...*.*...*..	**
katG.13	CAACTACATCTAGTATCTCTGTA	2800633	5	2	33.5	......*.....*.**...*	**
katG.13	CAACTATATCTCTTGCCTGCAGA	1719325	4	1	31	...........*..**..*.	.*
katG.13	CAACTATCTTTTATTGCACCAAC	313356	5	2	29.75	.......*.*.**....*..	**
katG.13	CAACTATTTCTATTTCCAACGGT	321139	4	1	29.25	.......*.......*.**.	.*
katG.13	CAACTCTACCGATATGCGCCTGG	2314341	5	0	55.5	.....*..*.*..*...*..	..
katG.13	CAACTTTAACGATCTGCGCCCGT	4238451	5	1	27.75	.....*..*.*..*...*..	.*
katG.13	CAACTTTAGCAATTCGCGCCGTG	1570014	5	1	27.25	.....*..*.*...*..*..	*.
katG.13	CAACTTTATCTGATTCGTCCGGC	537100	5	1	30.75	.....*.....**..**...	.*
katG.13	CAACTTTCTCGATTTGCTCTCAG	2804628	4	1	19.5	.....*.*..*........*	*.
katG.13	CAACTTTGTGCAATTGCTCCCTG	4562935	5	1	20.5	.....*.*.**.*.......	*.
katG.13	CAATTATATCTTTTTACTCCGGT	2511872	3	1	16.25	...*.......*...*....	.*
katG.13	CAATTTTATCAATCTGCTCCGGC	2791297	4	1	15.5	...*.*....*..*......	.*
katG.13	CAGCTAAATCTAATTTTTCCTGA	1752026	5	1	24.5	..*...*.....*..**...	.*
katG.13	CAGCTATCTGGAATTGCTCCGGA	116544	5	1	19.25	..*....*.**.*.......	.*
katG.13	CAGCTATTTCTCTTTTCGCCACA	4526626	5	2	27.25	..*....*...*...*.*..	**
katG.13	CAGCTTTATTTTGTTGCTCCATC	1251955	5	2	20.25	..*..*...*.**.......	**
katG.13	CATTTTTATCTATTTGATTCACC	3972581	5	2	20.5	..**.*..........*.*.	**
katG.13	CCACTATAGGTATTTGCTGGTAG	1698961	5	1	29.75	.*......**........**	*.
katG.13	CCACTATTTTTATTCGCACCGCG	1235262	5	1	25	.*.....*.*....*..*..	*.
katG.13	CCGCTATATCGCTTTGATCCGCG	3204150	5	1	20.75	.**.......**....*...	*.
katG.13	CCGCTATATTTATTTGACCCTCA	3409189	5	2	24.25	.**......*......**..	**
katG.13	CGACTATCTCGATTTGCACCGTA	385503	4	2	17.5	.*.....*..*......*..	**
katG.13	GAACTAGATCTGGTTGCTGCTCA	134082	5	2	23	*.....*....**.....*.	**
katG.13	GAACTAGATCTGGTTGCTGCTCA	1470404	5	2	23	*.....*....**.....*.	**
katG.13	GAACTAGATCTGGTTGCTGCTCA	271649	5	2	23	*.....*....**.....*.	**
katG.13	GAACTAGATCTGGTTGCTGCTCA	279999	5	2	23	*.....*....**.....*.	**
katG.13	GAACTATATCTGTTTGCCGATAG	541988	5	1	35.5	*..........*.....***	*.
katG.13	GAACTGCATCTCATTGCTCCCTA	4422160	5	2	15.75	*....**....**.......	**
katG.13	TAACTATATGTAATTGCCCCAAA	545561	4	2	21	*........*..*....*..	**
katG.13	TAGAGAAATCTATTTGCTCCTCA	660498	5	2	4.25	*.***.*.............	**
katG.13	TCACCATATCTTTTTGCACCGCT	3822668	5	2	17.75	**..*......*.....*..	**
katG.14	ATCGATTCCCGTGATGGTTTTCG	2986433	5	1	14	*..*...**..*........	*.
katG.14	ATCTTCAAACGAGATGGTTTGTG	1256834	5	1	8.25	*...***.*...........	*.
katG.14	ATTTGTTGGCTAGATGGTTTCGC	2838983	5	1	8.75	*.*.*..*..*.........	.*
katG.14	CTCGATCAGCGGAATGGTTTCCC	249371	5	2	15.25	*..*..*....**.......	**
katG.14	CTCTATGCGCGAGAAGGCTTTAA	2205162	5	2	20.25	*.....**......*..*..	**
katG.14	GTCTGTTAGCGGGATGGATGCGC	1825016	5	1	27.5	*...*......*.....*.*	.*
katG.14	GTCTGTTAGTGAGCTGGTATCGG	4135219	5	0	46	*...*....*...*....*.	..
katG.14	TCCAATTCGCGAAATGGTCTGCT	417176	5	2	19.25	.*.*...*....*.....*.	**
katG.14	TCCTATAAGCGTGACGGTGTTTT	252378	5	2	24.75	.*....*....*..*...*.	**
katG.14	TCCTGTTAGCAATATGCTTTAAG	3946561	5	1	20.75	.*..*.....*.*...*...	*.
katG.14	TGCGATTTGCGATCTGGTTTCCA	2090685	5	2	17.75	.*.*...*....**......	**
katG.14	TGCTATCAGCCAGATTGCTTCGC	2419835	5	1	25.25	.*....*...*....*.*..	.*
katG.14	TTATAACAGCCAGCTGGTTTCGT	486993	5	1	16.25	..*..**...*..*......	.*
katG.14	TTATATTATCGAAAAGGTTCTAT	2784509	5	2	28	..*.....*...*.*....*	**
katG.14	TTATATTCGCCAGAAGGATTTAT	1465367	5	2	24.25	..*....*..*...*..*..	**
katG.14	TTCAATAAGCGCGATGGCTTTTT	1987539	4	2	18.75	...*..*....*.....*..	**
katG.14	TTCAATAAGCGTAATGGTTTGTT	4246826	4	2	15.25	...*..*....**.......	**
katG.14	TTCAATTTTCCAGATGGCTTCCA	1686826	5	2	22	...*...**.*......*..	**
katG.14	TTCACTGGTCGAGATGGTTTTGC	678463	5	1	10	...**.***...........	.*
katG.14	TTCCAGTAACTGGATGGTTTTGT	3335034	5	1	18.5	...*.*..*.**........	.*
katG.14	TTCCATCAACCAGATGATTTATA	3534583	5	2	19.75	...*..*.*.*.....*...	**
katG.14	TTCCATCAGCGTAATGGTGTATG	901018	5	1	24.25	...*..*....**.....*.	*.
katG.14	TTCCGTTAACGATCTGGTTTTGC	4098875	5	1	19.75	...**...*...**......	.*
katG.14	TTCTATTAGCGTGCTGATTAACG	586853	4	1	32.5	...........*.*..*..*	*.
katG.14	TTCTATTTGTGAGAAGAGTTATT	3799077	5	2	32.25	.......*.*....*.**..	**
katG.14	TTCTGTCATCTATATGGTTTCAG	1701237	5	1	17.5	....*.*.*.*.*.......	*.
katG.14	TTCTTGCAGCGAGATTTTTTGCG	1236650	5	1	20.75	....***........**...	*.
katG.14	TTTATTTAGCCAGATTGTTTTTG	314550	5	1	16.25	..***.....*....*....	*.
katG.14	TTTGATTTGCGCGATGGCTTCCA	3630317	5	2	20	..**...*...*.....*..	**
katG.14	TTTTATATGCGGGATGGCTTCCA	4375090	5	2	20.25	..*...**...*.....*..	**
katG.14	TTTTATCGGCAATATGGTTTATT	1514630	5	2	15.25	..*...**..*.*.......	**
katG.14	TTTTATGATCAACATGGTTTTCC	638913	5	2	17	..*...*.*.*.*.......	**
katG.14	TTTTATTGGCGAGATTGAGTTAA	2255557	5	2	29.75	..*....*.......*.**.	**
katG.14	TTTTATTTGCGCCACGGTTTTGA	3839606	5	1	22.25	..*....*...**.*.....	.*
katG.14	TTTTTTTAGCGCGCTGGTTTCCC	3800261	4	2	15.5	..*.*......*.*......	**
katG.15	ACACTTCTTCTTTGATCTGCCCT	2194865	5	2	19.75	**........**.*......	**
katG.15	AGAATTCTGAGCTAAACTGCTCG	2144851	5	1	19.25	*..*....**.....*....	*.
katG.15	AGACATCTGCGCCAATCTGGCGC	1026806	5	1	21.5	*...*...*...*......*	.*
katG.15	AGACTTCTTCGCAGATCTCTAAC	2346731	5	2	33	*...........**....**	**
katG.15	AGAGTTCATCGCTAAACTGCAGG	1561042	4	0	24	*..*...*.......*....	..
katG.15	AGCCTTCCTCAATAATCTGCAAA	2364188	5	2	14.25	*.*....*..**........	**
katG.15	AGTCTTCTTCGCTATCCTGTTAC	3826086	5	2	26.5	*.*...........**...*	**
katG.15	ATTCTTCTTCGCTCATCTCCTGT	596055	5	1	17.75	***..........*....*.	.*
katG.15	CAAATTCTTTTCTAATCTGCCGA	3423540	5	1	12.5	**.*.....**.........	.*
katG.15	CAAGTTCTTCGCTGATATGCACC	4036590	5	2	17.5	**.*.........*..*...	**
katG.15	CCAATTCTTCGCTTATCTGACCT	3777194	5	2	20	**.*.........*.....*	**
katG.15	CCACTTCTTCGCTACTCAACTGA	2599650	5	1	26.25	**............*..**.	.*
katG.15	CCGGTACTTCGCTAATCTGCTCA	4615183	5	2	4.25	****.*..............	**
katG.15	CGACATCTTCGCGAACCAGCGCG	3901388	5	1	25	*...*.......*..*.*..	*.
katG.15	CGACTTCATAGCTAACCTGTTAA	3425587	5	2	26.75	*......*.*.....*...*	**
katG.15	CGACTTCTTCATTCATCCGCCGC	1939337	5	1	28.5	*.........**.*...*..	.*
katG.15	CGACTTCTTCGCATATCTGCATA	443881	3	2	13.5	*...........**......	**
katG.15	CGACTTCTTCGGCAATCAGGCGA	219379	5	1	32.5	*..........**....*.*	.*
katG.15	CGATGCCTTCGCCAATCTGCCGC	1365397	5	1	10	*..***......*.......	.*
katG.15	CGATGTGTTCGCTAATCTGTATA	656634	5	2	14.25	*..**.*............*	**
katG.15	CGGCTTCTTCACTTATCAGCGAA	548438	5	2	22.5	*.*.......*..*...*..	**
katG.15	CGGTTTCTTCGCCAATATGCAGA	901407	5	1	15.75	*.**........*...*...	.*
katG.15	GCACTTCTTCGGCAAACTGCTTG	186906	5	1	21.75	**.........**..*....	*.
katG.15	GGACGTTTTCGCCAATCTGCGCC	3810495	4	2	8.5	*...*.*.....*.......	**
katG.15	GGACTTGCTGGCTTATCTGCGCG	3961827	5	1	16.75	*.....**.*...*......	*.
katG.15	GGCATTTTTCGCTTATCTGCCCG	1841456	5	1	10.75	*.**..*......*......	*.
katG.15	GGCCTTTTTCGGCAATCTGCCGT	314854	5	1	14.5	*.*...*....**.......	.*
katG.15	GGGCTTCTTCGCTGATCTCTTCA	1357508	5	2	27.5	*.*..........*....**	**
katG.15	GGGCTTCTTCGGTATCCTGCTCG	415778	5	1	22.5	*.*........*..**....	*.
katG.15	TAAAATCTTCGCTAACCCGCATC	1283860	5	2	21	.*.**..........*.*..	**
katG.15	TAACTTCATCGCGAATTTGTTCT	1801378	5	2	27.5	.*.....*....*...*..*	**
katG.15	TAACTTCTCCGGTAAACTGTACA	1956543	5	2	30.25	.*......*..*...*...*	**
katG.15	TAACTTCTTCATTAACCAGCCGC	2875156	5	1	30.25	.*........**...*.*..	.*
katG.15	TAACTTCTTCGATAACCTGTTAC	3049649	4	2	26.25	.*.........*...*...*	**
katG.15	TAACTTCTTCGCCACCCTGTTCA	935269	5	2	32.75	.*..........*.**...*	**
katG.15	TCACTTCATCGATGATCAGCAAC	174164	5	2	26.5	.*.....*...*.*...*..	**
katG.15	TCACTTCCTCATTAATCTCCTTT	1941639	5	2	23.5	.*.....*..**......*.	**
katG.15	TCACTTCTCCGGCAATCCGCAAG	4120765	5	1	26.75	.*......*..**....*..	*.
katG.15	TCACTTCTTCGATAAAGTGATAT	765370	5	2	34.25	.*.........*...**..*	**
katG.15	TCACTTCTTCGGTATGCTGACGC	1286042	5	1	33.25	.*.........*..**...*	.*
katG.15	TCACTTTGTCGCTAGTCTCCTCC	4411135	5	2	20.5	.*....**......*...*.	**
katG.15	TCACTTTTTCGCCCATCGGCCCG	4099545	5	1	25.25	.*....*.....**...*..	*.
katG.15	TCGGTTCGTCGCTCATCTGCGCC	2197974	5	2	12.25	.***...*.....*......	**
katG.15	TCTCTTCTTCGCCAATCAGCGAG	1026785	4	1	16.75	.**.........*....*..	*.
katG.15	TGAAATCGTCGCTAAGCGGCTCC	3810737	5	2	22.5	...**..*.......*.*..	**
katG.15	TGAAATCTTCGCAAGTATGCCTG	2203719	5	1	23.25	...**.......*.*.*...	*.
katG.15	TGAATCCTACGCCCATCTGCCCA	1250679	5	2	20.5	...*.*..*...**......	**
katG.15	TGAATTTATCGCGAATTTGCAAA	4520086	5	2	19	...*..**....*...*...	**
katG.15	TGACATCTTCGAAAAGCTGATCG	2347484	5	1	32.5	....*......**..*...*	*.
katG.15	TGACCGCATCGGTAATCAGCATC	4047447	5	2	21	....**.*...*.....*..	**
katG.15	TGACCTCTTCGCTGTCCTGACCG	819789	5	1	34.5	....*........***...*	*.
katG.15	TGACCTTTTTGCGAATCGGCAAA	3377544	5	2	23.5	....*.*..*..*....*..	**
katG.15	TGACGCCTACGCCAATCGGCACA	2410782	5	2	22.25	....**..*...*....*..	**
katG.15	TGACGCTTTCGCTCATCTGGTAC	3280004	5	2	22.25	....***......*.....*	**
katG.15	TGACGGCTTCGCGCATCTGTTCT	117903	5	2	26.75	....**......**.....*	**
katG.15	TGACGTGCTCGCGCATCTGCAGA	3076614	5	1	18.25	....*.**....**......	.*
katG.15	TGACTTATCCGCTAACCACCACC	598906	5	2	32.5	......*.*......*.**.	**
katG.15	TGACTTCATCGCTTTTCTGGATT	3554977	4	2	27.25	.......*.....**....*	**
katG.15	TGACTTCGCTACTAAACTGCGCG	1055265	5	1	25.25	.......****....*....	*.
katG.15	TGACTTCGGCGAGTATCTGCCCA	573587	5	2	26.25	.......**..***......	**
katG.15	TGACTTCGTCGATAAACGTCGGT	239218	5	1	35.75	.......*...*...*.**.	.*
katG.15	TGACTTCTGCGCTAAACGGGGAC	572340	4	2	32.5	........*......*.*.*	**
katG.15	TGACTTCTTCCCGACTCTCGAAG	3930387	5	1	37.5	..........*.*.*...**	*.
katG.15	TGACTTCTTCGGTTACCGGGCAT	4565213	5	2	42.5	...........*.*.*.*.*	**
katG.15	TGACTTCTTCGTGAACTTGCTGG	4135753	4	0	58	...........**..**...	..
katG.15	TGACTTCTTCGTTTGCCAGCGTA	2548558	5	2	39	...........*.***.*..	**
katG.15	TGACTTTTCCGCTATTTAGCGAT	1230803	5	2	30	......*.*.....*.**..	**
katG.15	TGACTTTTTCACCAACCTGCGCA	1861109	4	2	21	......*...*.*..*....	**
katG.15	TGAGCTGTTAGCTAATCCGCAAA	2749304	5	2	18.75	...**.*..*.......*..	**
katG.15	TGAGTTCGGCGATAATCTGCGGC	2675043	4	1	14	...*...**..*........	.*
katG.15	TGAGTTCTTCTCTATGCTGGGGC	1512905	5	1	32.25	...*......*...**...*	.*
katG.15	TGATATCTTCGCCAGTCTGTTGA	2097628	5	1	25.75	...**.......*.*....*	.*
katG.15	TGATATCTTCGCTAGTGCGCGCT	2220174	5	2	26.75	...**.........*.**..	**
katG.15	TGATTAAGTCGCTCATCTGCAAC	4053161	5	2	14.25	...*.***.....*......	**
katG.15	TGATTTCTCCGCTACTTGGCGGC	323367	5	1	29.75	...*....*.....*.**..	.*
katG.15	TGATTTCTGCGGTAATGGGCGGA	3978479	5	1	29.25	...*....*..*....**..	.*
katG.15	TGATTTCTTCGTCAATTTGCGTA	2635100	4	2	21.75	...*.......**...*...	**
katG.15	TGCCGTCTTCGCTGATAAGCGCC	4114872	5	2	26.5	..*.*........*..**..	**
katG.15	TGCCGTCTTCGCTGATGAGCGCC	3112418	5	2	26.5	..*.*........*..**..	**
katG.15	TGCGTTCTTCGCCAATCGCCAGA	4598053	5	1	26.25	..**........*....**.	.*
katG.15	TGGCGGCTTCGCTCATCTACTGG	2643741	5	0	39.5	..*.**.......*....*.	..
katG.15	TGGCTTAATCGCCAATTTGCTGA	4620830	5	1	18.25	..*...**....*...*...	.*
katG.15	TGGCTTCTTCGGCACTCAGCCCG	644187	5	1	29.5	..*........**.*..*..	*.
katG.15	TGGCTTCTTCTGTGATCCGCGAG	4198826	5	1	29	..*.......**.*...*..	*.
katG.15	TGGCTTCTTTGATCATATGCTGG	2094060	5	0	56	..*......*.*.*..*...	..
katG.15	TGGCTTTATCGGTAAACTGCTGG	3774461	5	0	38.5	..*...**...*...*....	..
katG.15	TGGCTTTGTCGGTCATCTGCGCC	4238921	5	2	18.25	..*...**...*.*......	**
katG.15	TGGTTTCTTCGCCAATCATCCGC	1317778	5	1	26.25	..**........*....**.	.*
katG.15	TGTCCTCTTCGCTGATCTCCTCG	3846455	4	1	18	..*.*........*....*.	*.
katG.15	TGTCTTCTTCGGAAATTTTCCCA	2167808	5	2	30	..*........**...*.*.	**
katG.15	TGTGTTCTTCGATTATTTGCTGA	1433553	5	1	23.75	..**.......*.*..*...	.*
katG.15	TGTGTTCTTCGATTATTTGCTGA	3007910	5	1	23.75	..**.......*.*..*...	.*
katG.15	TTACTTCATCGCCCAGCTGCGCG	4597448	5	1	25	.*.....*....**.*....	*.
katG.15	TTACTTCATCTGTCATCTGCCCG	497249	5	1	22	.*.....*..**.*......	*.
katG.15	TTACTTCTTCCCGATTCTGAAAG	304959	5	1	29.25	.*........*.*.*....*	*.
katG.15	TTTCACCTTCGCTAATCAGCACA	792431	5	2	13.5	.**.**...........*..	**
katG.16	AACCTTGCCATCCGCTTTCACGA	3574601	5	1	14.5	**.....**....*......	.*
katG.16	AGCCATGATATCCCCAGTCAGGT	1481004	5	1	21.5	*...*...*......**...	.*
katG.16	AGCGTCGAGAACCACTTTCACCG	3670357	5	1	15.5	*..*.*....*..*......	*.
katG.16	CACCTTTAAATCCCGCTTCAACG	1438606	5	1	21.75	.*....*.*.....**....	*.
katG.16	CATGGTGAGATCGCCTTTCAGGC	2124400	5	1	9.5	.****.......*.......	.*
katG.16	CGACGCCAGATCGCCTTTCAGCA	416088	5	2	10.75	..*.***.....*.......	**
katG.16	CGACTCGACATCACCTTCCAGTT	3677276	5	2	21.75	..*..*..*...*....*..	**
katG.16	CGCATCGACATCGCCTTTAACAA	3511660	5	2	22	...*.*..*...*.....*.	**
katG.16	CGCATTAAGTTCGCCGTTCATCG	1440631	5	1	22.75	...*..*..*..*..*....	*.
katG.16	CGCATTGTTATGCCCTTCCACAA	3845871	5	2	23.5	...*...**..*.....*..	**
katG.16	CGCCACGATAACCGCTTTCATCC	2973796	5	2	19.25	....**..*.*..*......	**
katG.16	CGCCAGGATATCAACTTTCAGCA	2385110	5	2	20.25	....**..*...**......	**
katG.16	CGCCCAGCGACGCCCTTTCACCA	3743385	5	2	16.5	....**.*..**........	**
katG.16	CGCCGAGACATCGCCTTTAAATT	1160963	5	2	21.75	....**..*...*.....*.	**
katG.16	CGCCGCCAGATCGCCTTCCACCA	2555572	5	2	19.75	....***.....*....*..	**
katG.16	CGCCGTCAGAACTCTTTTCATGA	4284881	5	1	20.5	....*.*...*.*.*.....	.*
katG.16	CGCCTCGAGCTTGTCTTTCAGCT	3664850	5	2	27.25	.....*...*.***......	**
katG.16	CGCCTCGCGAATCTCTTTCACGC	3703377	5	1	23	.....*.*..**.*......	.*
katG.16	CGCCTGGAGATCCTCACTCGCCT	1711537	5	2	36.25	.....*.......*.**..*	**
katG.16	CGCCTGGAGATCTCCCTCGATCT	3563895	5	2	34.75	.....*......*..*.**.	**
katG.16	CGCCTTCTCGCCCCCTTTCACGG	4320630	5	0	36.5	......*****.........	..
katG.16	CGCCTTGAGATGAAATTGCAGAC	4149030	5	2	36.5	...........****..*..	**
katG.16	CGCCTTGAGTTCAGTTTTCCCTT	196239	5	2	36.5	.........*..***....*	**
katG.16	CGCCTTGATATCACGTTGTAAAT	1352095	5	2	35.5	........*...*.*..**.	**
katG.16	CGCCTTTAAATCCCTTGCCACTA	997303	5	2	30	......*.*.....*.**..	**
katG.16	CGCGTTTTGACCCGCTTTCACCT	1914934	5	2	17.5	...*..**..*..*......	**
katG.16	CGCTTTGCGTTCCGCTTTTATGG	845443	5	0	51	...*...*.*...*....*.	..
katG.16	CGGCATGAGATCTCCTTGCTGAA	4359369	5	2	27.5	..*.*.......*....*.*	**
katG.16	CGGCTTCATCTCCCCTTTCTTCC	2668062	5	2	22	..*...*.**.........*	**
katG.16	CGGCTTGATATCCACTTTACGAT	3664967	5	2	31.5	..*.....*....*....**	**
katG.16	CGGTTCGAAATCCCCTTCCAGAT	2444364	5	2	17	..**.*..*........*..	**
katG.16	CGTATTGAGATGCGCTTTCTGTT	3940919	5	2	26.25	..**.......*.*.....*	**
katG.16	CGTCGTGAGATCCCCTCCGATAT	1161917	5	2	28	..*.*...........***.	**
katG.16	CGTTTTCAGATCCCATTTCGGTT	4297935	5	2	20.75	..**..*.......*....*	**
katG.16	GGCGTTGAGATCACTTTTAAAGA	1466844	5	1	23.25	*..*........*.*...*.	.*
katG.16	GGTCTGGGTATCCCCTTTCAGCA	2410734	5	2	8.5	*.*..*.**...........	**
katG.16	TGCCTTGCCCTCCCCTTTCGCCG	3534515	5	1	22.25	*......***.........*	*.
katG.16	TGCTTCGCGATCCACTTTCACGC	2843613	5	1	12.75	*..*.*.*.....*......	.*
katG.16	TTCCCTGAGATCCCCGTTGAATT	2039264	5	2	19.25	**..*..........*..*.	**
katG.17	ATGAGAATGTCTTTCTGGGCGGA	1230044	5	1	28.5	*...*........*...*.*	.*
katG.17	ATGATAATGGCTACCACCGTGGC	2511205	5	1	28	*........*..*..**...	.*
katG.17	ATGATAATGGCTTCGTGATTAAA	2984577	5	2	31	*........*....*..**.	**
katG.17	ATGATAATGTCATCCAGCGTGCA	4413688	3	2	15	*..........*...*....	**
katG.17	ATGATAATTTCTTCCGGGGCTTG	2750652	5	1	32.5	*.......*......*.*.*	*.
katG.17	ATGATAGTGTCGTACTGCATCAG	3158008	5	1	24.5	*.....*....*.*....*.	*.
katG.17	ATGATGATGGCTATCTGCGTGGC	1774074	5	1	20.75	*....*...*..**......	.*
katG.17	ATGCGAATGTCTTCCAGCATCGA	801906	5	1	19.75	*..**..........*..*.	.*
katG.17	ATGGCAATGTAATCCTGCGTCCA	3128869	5	2	13.75	*..**.....**........	**
katG.17	CCGATAATCTCTTCCAGAGTGCG	2271213	5	1	22.75	**......*......*.*..	*.
katG.17	CGGATAATGTCTATTTGCGTCGT	3961382	5	1	21.25	**..........***.....	.*
katG.17	CTGAACATGTCTTATTGCGTGAA	715935	5	2	17.25	*...**.......**.....	**
katG.17	CTGACACTGGCTACCTGCGTCGG	39496	5	0	28	*...*.*..*..*.......	..
katG.17	CTGACGATATCTTCCAGCGTCAT	594528	5	2	15.25	*...**..*......*....	**
katG.17	CTGATGATGTCATCATACGTAAG	2408832	5	1	23.25	*....*.....*..*.*...	*.
katG.17	GTAATATCGTGTTCCTGCGTAAA	57307	5	2	9.25	*.*...**..*.........	**
katG.17	GTGATAACTTCTTCATGAGTTGG	218431	5	0	45.5	*......**.....*..*..	..
katG.17	GTGATAATGACTTCCTGTTATAT	1343448	5	2	34.5	*........*.......***	**
katG.17	GTGATAATGCCTTCATGCTGGTT	3049729	5	2	32	*........*....*...**	**
katG.17	GTGATAGTGTCTTCTTTCGGTTC	4474041	5	2	27	*.....*.......*.*..*	**
katG.17	GTGCTGATGTTGTCCTGCGTCAG	159196	5	1	14.5	*..*.*....**........	*.
katG.17	GTGCTTATGTCACCCTGCGTCTG	1190793	5	1	15.5	*..*.*.....**.......	*.
katG.17	GTTATAAGGTCTGCCTGCTTGAT	3347631	5	2	17.75	*.*....*....*.....*.	**
katG.17	TAAAAAATGATTTCCTGCGTGAC	1370110	5	2	12.75	.**.*....**.........	**
katG.17	TAGTTAATGCCTTCCAGCGACAC	28700	5	2	26.5	.*.*.....*.....*...*	**
katG.17	TAGTTAATGTCAACCTGAGTCTG	1002611	5	1	24	.*.*.......**....*..	*.
katG.17	TCGAGAATATCTTCCAGCGGGAC	1296448	5	2	24.75	.*..*...*......*...*	**
katG.17	TCGATAATGGCTTCCTGCGGGAA	55891	3	2	16.75	.*.......*.........*	**
katG.17	TCGATAATGTCCTGCTCGGTCGG	506463	5	0	64.5	.*.........*.*..**..	..
katG.17	TCGATAATGTGTTACTGCGGTTC	2983771	4	2	23.75	.*........*..*.....*	**
katG.17	TCGATAATTTCTTCCTGGCCGGG	635685	5	0	67.5	.*......*........***	..
katG.17	TCGGCAATCTCTTCCAGCGTCTC	4142753	5	2	15.5	.*.**...*......*....	**
katG.17	TGCGTAATGCCTGCCTGCGTTTC	992659	5	2	14	.***.....*..*.......	**
katG.17	TGGAAAATAGCTTCCTGCGGCGT	2480433	5	1	21.75	.*..*...**.........*	.*
katG.17	TGGAAAATATCTTCCTGGGTAAC	3732495	4	2	15.25	.*..*...*........*..	**
katG.17	TGGATAAGCACTACCTGCGTAAG	3750728	5	1	18.5	.*.....***..*.......	*.
katG.17	TGGTTAATCTCTTCCTGGGGTAC	1142974	5	2	26	.*.*....*........*.*	**
katG.17	TGGTTAATGGCTTCTCGCGTGGT	1637782	5	1	23	.*.*.....*....**....	.*
katG.17	TTAAAAATGCTTTCCTGCGTGAG	1325151	4	1	12	..*.*....**.........	*.
katG.17	TTAACAATATGTTTCTGCGTTAT	3362059	5	2	18	..*.*...*.*..*......	**
katG.17	TTAATAATGAAGTCCTGCATGAG	356716	5	1	26.5	..*......***......*.	*.
katG.17	TTAATAATGACTGCCAGTGTTCT	3433412	5	2	30	..*......*..*..*.*..	**
katG.17	TTAATAATGCCTTCCAGCTCGGC	3988782	5	1	34	..*......*.....*..**	.*
katG.17	TTAATATTGCATTCTTGCGTGAT	332136	5	2	19.5	..*...*..**...*.....	**
katG.17	TTAATATTGTAGTCCTGCGCCCA	1222560	5	2	24	..*...*...**.......*	**
katG.17	TTAATGATGTCTTCCAGGGCGGA	384296	5	1	30.75	..*..*.........*.*.*	.*
katG.17	TTATTTATCTGTTCCTGCGTGGC	1689061	5	1	12.5	..**.*..*.*.........	.*
katG.17	TTCATAATCTATTCCTGCCTTAT	1797939	4	2	18.5	..*.....*.*.......*.	**
katG.17	TTCATAATGACTTACGGCATCGT	306335	5	1	31	..*......*...*.*..*.	.*
katG.17	TTCATAATGCGTTCCTGGGCGTG	1539081	5	1	31	..*......**......*.*	*.
katG.17	TTCATATCGTCATCTTGCGTGGT	2866784	5	1	17.75	..*...**...*..*.....	.*
katG.17	TTCGTGGCGTCTTCCTGCGTTCT	1903946	5	2	7.25	..**.***............	**
katG.17	TTGAAAAAGAGATCCTGCGTATC	3991502	5	2	20.25	....*..*.***........	**
katG.17	TTGAATATGTCATCCTCTGTAAT	2387824	5	2	26.75	....**.....*....**..	**
katG.17	TTGACAATATCCTGCGGCGTCAT	1758994	5	2	27.5	....*...*..*.*.*....	**
katG.17	TTGACGGTGTCATCCTGGGTGAG	830293	5	1	20.25	....***....*.....*..	*.
katG.17	TTGAGAATTTCATCCGGTGTGCC	1836077	5	2	29.5	....*...*..*...*.*..	**
katG.17	TTGAGATTGTCTTCCGGGATTTC	2762185	5	2	29.5	....*.*........*.**.	**
katG.17	TTGAGGATGTCTTCCTGTGCCGC	4617160	4	1	22.75	....**...........*.*	.*
katG.17	TTGATAAAGGCCGCCTGCATGGG	302118	5	0	58.5	.......*.*.**.....*.	..
katG.17	TTGATAACGACTTCCTGAACTTC	4087522	5	2	36.75	.......*.*.......***	**
katG.17	TTGATAACGTCTGCTTGCGGTTG	3732258	4	1	25.75	.......*....*.*....*	*.
katG.17	TTGATAACTTCTTCACGCGGCCA	3872470	5	2	32.25	.......**.....**...*	**
katG.17	TTGATAATGAGTTCCCGTGGCGT	1361510	5	1	39	.........**....*.*.*	.*
katG.17	TTGATAATGGTTTCGTGGATGTC	2296597	5	2	36	.........**...*..**.	**
katG.17	TTGATAATGTCATCAAGATTCAT	1861951	5	2	40.5	...........*..**.**.	**
katG.17	TTGATAATGTCATTAAGCATGAT	3517169	5	2	38.5	...........*.***..*.	**
katG.17	TTGATAATGTCCGCCAGGGTGAT	2045253	4	2	30.5	...........**..*.*..	**
katG.17	TTGATAATGTCGTTCTCCAGCGG	3522617	5	0	83	...........*.*..*.**	..
katG.17	TTGATAATGTCTACTTCCAGCCG	992182	5	1	40.5	............*.*.*.**	*.
katG.17	TTGATAATGTCTTCCGCGATCTG	4276485	4	1	35	...............****.	*.
katG.17	TTGATACTGGCTTCCAGTGAACG	2391032	5	1	35.5	......*..*.....*.*.*	*.
katG.17	TTGATAGTGTGTTCCGGCATAGC	2257621	4	1	24	......*...*....*..*.	.*
katG.17	TTGATATCGACACCCTGCGTATG	1038214	5	1	21.75	......**.*.**.......	*.
katG.17	TTGATATTCTCTGCGCGCGTTTT	1882578	5	2	27	......*.*...*.**....	**
katG.17	TTGATCAAATCTGCCAGCGTGAC	4457804	5	2	22.5	.....*.**...*..*....	**
katG.17	TTGATCACTTCTCCCTGCGGGCT	4584710	5	2	24.5	.....*.**...*......*	**
katG.17	TTGATCATCTCTTCACGAGTGAA	2519821	5	2	30.75	.....*..*.....**.*..	**
katG.17	TTGATCATCTCTTCACGCTTGGC	3784305	5	1	30.25	.....*..*.....**..*.	.*
katG.17	TTGATCATGTATTAGTTCGTCAT	85756	5	2	29.25	.....*....*..**.*...	**
katG.17	TTGATCTCGTTTTCCTGCGTCAT	968268	4	2	10.5	.....***..*.........	**
katG.17	TTGATGATCTGTTCCGGCATGGT	336099	5	1	28.25	.....*..*.*....*..*.	.*
katG.17	TTGATGCTGTCGCCCTGCTTGAT	3169080	5	2	24.75	.....**....**.....*.	**
katG.17	TTGATGGTGGTTTCCTGCCTTGT	404146	5	1	22.75	.....**..**.......*.	.*
katG.17	TTGATGGTGTATCCCTGAGTTTC	3608361	5	2	23.75	.....**...*.*....*..	**
katG.17	TTGATTATGTTGTCCAGCATAGA	4578900	5	1	30.75	.....*....**...*..*.	.*
katG.17	TTGATTATGTTTTTTTGCTTAAC	637689	5	2	30.25	.....*....*..**...*.	**
katG.17	TTGCCAAATTCTTCCGGCGTTTG	980496	5	1	17	...**..**......*....	*.
katG.17	TTGCGAACGCCTTCCTGGGTGTA	3345671	5	2	19.5	...**..*.*.......*..	**
katG.17	TTGCGAATATCTTCCTGCAGCTG	3610682	5	1	25.75	...**...*.........**	*.
katG.17	TTGCTAATGACGTCCTGCATCCG	2998316	4	1	22.25	...*.....*.*......*.	*.
katG.17	TTGCTATTGAGTTCCTGCCTGGA	4102721	5	1	22.25	...*..*..**.......*.	.*
katG.17	TTGGCGATAACTTCCTGCGTCAT	971371	5	2	13.5	...***..**..........	**
katG.17	TTGGCGATTTCTTCCTGCGCATG	3407638	5	1	18.5	...***..*..........*	*.
katG.17	TTGGTAACTTCTTCCTGCTTAAC	3489964	4	2	16.5	...*...**.........*.	**
katG.17	TTGGTAAGTTGTTCCAGCGTTTT	3370060	5	2	21	...*...**.*....*....	**
katG.17	TTGGTAATTTCACCCTGAGTAAA	198129	5	2	27.25	...*....*..**....*..	**
katG.17	TTGGTGATGTCGTCCTCGGTTCC	1180220	5	2	27	...*.*.....*....**..	**
katG.17	TTGGTGCTGTCTACCTGCGCCAG	4580914	5	1	21	...*.**.....*......*	*.
katG.17	TTGTTAAACTGTTCATGCGTTAG	3437815	5	1	19.5	...*...**.*...*.....	*.
katG.17	TTGTTAATTTCTTCTTCCTTAAT	2220245	5	2	29.25	...*....*.....*.*.*.	**
katG.17	TTGTTGATGGTTTACTGCGTGAA	4198403	5	2	21	...*.*...**..*......	**
katG.17	TTTATAATAAATTTCTGCGTCCG	1650193	5	1	22.5	..*.....***..*......	*.
katG.17	TTTATAATGAAATCCTGCGCATG	3375049	5	1	28	..*......***.......*	*.
katG.17	TTTATAATGGCTTACAGCGAAAA	1981357	5	2	32.5	..*......*...*.*...*	**
katG.18	AACGCATCATCGGCGTCGGTCAC	829028	5	2	15.75	.*.*...*.*..*.......	**
katG.18	AACGCATCGGCGTCTTCGGTTTC	582179	5	2	15.25	.*.*...**.....*.....	**
katG.18	AACTCAATTACGTCGTCAGTTTT	3040635	5	2	21.25	.*....*.**.......*..	**
katG.18	AACTCGATAGCGTCGGTGGTTTT	4264599	5	2	20.5	.*...**........**...	**
katG.18	ACCTCATTAGCTTCTTCAATAAG	1315507	5	1	32.75	.*.........*..*..**.	*.
katG.18	ACCTCGGTAGCATCGGCGGTCCG	295767	5	1	19	.*...**....*...*....	*.
katG.18	ACCTCGGTAGCGCCGTCGGCGCA	4230171	5	2	20.5	.*...**.....*......*	**
katG.18	ACCTGATTATCGGCGTCGGTGGC	3946920	4	1	13.25	.*..*....*..*.......	.*
katG.18	ACTTTGTTAGCGTGGTCGGTATT	836768	5	2	11.5	.**.**.......*......	**
katG.18	AGCACTTTATCGGCTTCGGTGAT	700542	5	2	21.5	...*.*...*..*.*.....	**
katG.18	AGCATATCGGCGTCGTCGGCACC	1204929	5	2	19	...**..**..........*	**
katG.18	AGCATATTACCGGCGTCGGGCAA	1576183	5	2	24.25	...**....*..*......*	**
katG.18	AGCCCATTTGCGCCGCCAGTACC	4011422	5	2	29.25	...*....*...*..*.*..	**
katG.18	AGCCCATTTGTGTTCTCGGTGAT	4361705	5	2	24.75	...*....*.*..**.....	**
katG.18	AGCGCAACAGCGTCATCGGTACA	4546561	4	2	12	...*..**......*.....	**
katG.18	AGCGCAATGGCGTAGTCGATCTC	2844345	5	2	23.25	...*..*.*....*....*.	**
katG.18	AGCGCACCAGCGTCATCGGATCA	1251448	5	2	22.5	...*..**......*....*	**
katG.18	AGCGCATTACCCTCGTTTGTCCA	1177697	5	2	30.75	...*.....*.*....**..	**
katG.18	AGCGCATTACCGTCCACGATTTG	4082515	5	1	31.25	...*.....*....**..*.	*.
katG.18	AGCGCCATCGCGACGTCGGTAGC	3023615	5	1	14.5	...*.**.*...*.......	.*
katG.18	AGCGCTTTTCCGGCGTCGGTGGA	1845290	5	1	18.5	...*.*..**..*.......	.*
katG.18	AGCGGTTTAACGTAGTCGGTCAA	3885833	5	2	17	...***...*...*......	**
katG.18	AGCTAATGATCGTAGTGGGTTGT	1730016	5	1	24.25	....*..*.*...*..*...	.*
katG.18	AGCTCAATACCTTCTTCGATTCC	2597280	5	2	29.5	......*..*.*..*...*.	**
katG.18	AGCTCATGACCGTCGTGGGCCAG	4255567	4	1	26.25	.......*.*......*..*	*.
katG.18	AGCTCATTATTCACGTCGATAAA	4057766	5	2	32	.........****.....*.	**
katG.18	AGCTCCGTATCGTCGTCAGGAAT	4240052	5	2	28.75	.....**..*.......*.*	**
katG.18	AGCTCCTGAGCATGTTCGGTAAT	3049442	5	2	25	.....*.*...*.**.....	**
katG.18	AGCTCGCTACCGTCGTCGCCCAG	3606627	5	1	28.25	.....**..*........**	*.
katG.18	AGCTCTTTAGCGATATCGGTCGC	3878316	4	1	22.25	.....*......***.....	.*
katG.18	AGCTCTTTCGATTCGTCGGTCGC	505833	4	1	17.25	.....*..*.**........	.*
katG.18	AGCTCTTTGGCGGCATCGATGAT	4072100	5	2	27.75	.....*..*...*.*...*.	**
katG.18	AGCTGATCAGCGTCTTCTGGCTA	308456	5	2	30.25	....*..*......*..*.*	**
katG.18	AGCTGATTACCGACGCAGGTATC	2829725	5	2	29	....*....*..*..**...	**
katG.18	AGCTTATCAAAGTCGTCGGAGTT	324385	5	2	24.25	....*..*.**........*	**
katG.18	AGCTTATCGGCGTTGACGGTAAT	3763094	5	2	23.25	....*..**....*.*....	**
katG.18	AGCTTTTTAGCGATCTCGGTCAC	2324952	5	2	23.25	....**......***.....	**
katG.18	AGGCTATTACCGTCCTCGGTTAT	1721330	5	2	15.25	..***....*....*.....	**
katG.18	AGGGCATAAGCGTCGGCGATCAC	2460450	5	2	21.5	..**...*.......*..*.	**
katG.18	AGGTCAGTAGCGGCATCAGTTTA	4175337	5	2	24.5	..*...*.....*.*..*..	**
katG.18	AGGTCATTAGCGGCGAAGGGGAA	2210576	5	2	33.5	..*.........*..**..*	**
katG.18	AGTTCATTACTGGCCTCGGTTAA	4263383	5	2	24	..*......**.*.*.....	**
katG.18	AGTTCATTATCGTAGGCGGCGCG	3659644	5	1	32.5	..*......*...*.*...*	*.
katG.18	ATAACATTGGCGGCGTCGGTGCA	3047753	5	2	12.5	.***....*...*.......	**
katG.18	ATCACTTTAGCTTCGTCGATTTC	3871925	5	2	19.25	.*.*.*.....*......*.	**
katG.18	ATCTCATTATCTTCGCCGATGAA	2408161	5	2	30.25	.*.......*.*...*..*.	**
katG.18	ATCTCATTGGTGTCGCAGGTTGG	4334364	5	0	52.5	.*......*.*....**...	..
katG.18	CGATGATAAACGTCGTCGGTACT	1255272	5	2	9.25	*.*.*..*.*..........	**
katG.18	CGCACATTAACGTCGACTGTCAC	3962791	5	2	24.75	*..*.....*.....*.*..	**
katG.18	CGCGCATCAGCGTTGTCGGTATG	2021060	4	1	11	*..*...*.....*......	*.
katG.18	CGCTCAATCGCGTTGTCGATGGC	3789863	5	1	22	*.....*.*....*....*.	.*
katG.18	CGCTCTTTCGGGTCGGCGGTGAT	4355833	5	2	19.25	*....*..*.*....*....	**
katG.18	CGCTGATGAACGTCATCGGTTAC	4205194	5	2	15.75	*...*..*.*....*.....	**
katG.18	CGCTGATTTGTGTAGTCGGTTTA	365632	5	2	17.5	*...*...*.*..*......	**
katG.18	CGCTGCTTAGCGACTTCGGTCTT	3096735	5	2	15.75	*...**......*.*.....	**
katG.18	GGCTCATTAGCTTCGTTTATTGC	3194298	5	1	33	*..........*....***.	.*
katG.18	GGTTTATTAGCGACGTCGATGAG	1161187	5	1	16.5	*.*.*.......*.....*.	*.
katG.18	TGACCAGTAGCGTCGTCAGTTAC	1296268	5	2	12.75	*.**..*..........*..	**
katG.18	TGATCATTTTCCTCGTCGGTTAT	2788632	5	2	16.5	*.*.....**.*........	**
katG.18	TGCGCATTGCCGTCGCCGGTTAT	115668	5	2	19.25	*..*....**.....*....	**
katG.18	TGCTAATTACCGTCTTTGGTAAC	277631	5	2	21.5	*...*....*....*.*...	**
katG.18	TGCTCATTGGTGTCTCCGGTAGG	1589954	5	0	49	*.......*.*...**....	..
katG.18	TGCTCATTTTCGTAGTCCGTTCA	137881	5	2	26.5	*.......**...*...*..	**
katG.2	ATACCGATTAACATCTGTGGGCC	3847524	5	2	22.25	**.......*...*.*....	**
katG.2	CGACGGAATCAGAACCGTGGGTA	2644497	4	2	9.75	*...*..*...*........	**
katG.2	GGACCGGTAAACAACCGTGCGTG	2944389	5	1	21.5	*.....*.**.........*	*.
katG.2	TAACCACTTCAGAACCGTGGGTG	1411131	4	1	10.5	.*...**....*........	*.
katG.2	TAACCCATTAACAACTGTCGCGT	3022800	5	1	25.5	.*...*...*.....*..*.	.*
katG.2	TAACGTGTTCACAAACGTGGTGC	1358281	5	1	12	.*..***.......*.....	.*
katG.2	TAACTGATGCGCCACCGTGGCTA	542992	5	2	16.75	.*..*...*.*.*.......	**
katG.2	TAATCAATTCGTAACCGTGGCTG	1424627	5	1	15.25	.*.*.*....**........	*.
katG.2	TAATCGATTCAAAACCGCGTCAC	329106	5	2	28.5	.*.*.......*.....*.*	**
katG.2	TATCCGTTTCAAAACCGGGGTAA	4429897	5	2	18.75	.**...*....*.....*..	**
katG.2	TATGCGCTTCACCACCGTGGGCA	1451240	5	2	10	.***..*.....*.......	**
katG.2	TCACCGATGAACAACCGGTGACT	2696467	5	2	28.75	.*......**.......**.	**
katG.2	TCACCGATTCACACCAGTGGAAC	1041391	3	2	16.75	.*...........*.*....	**
katG.2	TCACCGTTCCGCGACCGTGGCAG	3396552	5	1	17.25	.*....*.*.*.*.......	*.
katG.2	TCATATATTCACAACCGTTGTCG	1282817	5	1	13.75	.*.***............*.	*.
katG.2	TCCTCGTTTCACCACCGTGGCGT	2201560	5	1	10	.***..*.....*.......	.*
katG.2	TGAACACTTCACCAGCGTGGTTG	88485	5	1	17.5	...*.**.....*.*.....	*.
katG.2	TGAACGTTTCACCACCTTTGAAG	433105	5	1	25.75	...*..*.....*...*.*.	*.
katG.2	TGACAGAATCTCAACCGTGGTGG	4134078	3	0	16.5	....*..*..*.........	..
katG.2	TGACCGAAGCCAAACGGTGGGCA	2716352	5	2	26.25	.......**.**...*....	**
katG.2	TGACCGATTCAATAAAGTGGTCA	2743799	4	2	28	...........**.**....	**
katG.2	TGACCGGTTGATAACCGTTCTCG	1089589	5	1	33	......*..*.*......**	*.
katG.2	TGACCGTTACGCAATCGTCGCTA	3793106	5	2	26.5	......*.*.*...*...*.	**
katG.2	TGATCTATTAACAACCCAGGTAG	2986376	5	1	26	...*.*...*......**..	*.
katG.2	TGCCCGAATTACAACCATTGGCG	4455533	5	1	25.25	..*....*.*......*.*.	*.
katG.2	TGCCCGGTTCAAAACCGCCGCCC	554262	5	2	27	..*...*....*.....**.	**
katG.2	TGCCGGATTCTCAACGCTGGATT	3236919	5	2	23	..*.*.....*....**...	**
katG.2	TGCCTGATGTACAACCGTGTCGC	3098989	5	1	21.5	..*.*...**.........*	.*
katG.2	TGCGCGATACACAACAGTTGCTG	527832	5	1	23.25	..**....*......*..*.	*.
katG.2	TGGACGATATTCAACCGTGGCTG	4227682	5	1	16.25	..**....***.........	*.
katG.2	TGGCGGGATCACTACCGTGGTTT	2889427	5	2	11.25	..*.*.**....*.......	**
katG.2	TTAACGAATCTCAACCATGGCAC	1846964	5	2	17.25	.*.*...*..*.....*...	**
katG.2	TTACGGATTCACAAACGTCGCTT	2935962	4	2	17.75	.*..*.........*...*.	**
katG.2	TTGCCGATGCTGAACCGTGGCAA	2332324	5	2	16.75	.**.....*.**........	**
katG.2	TTTCCCATGCTCAACCGTGGCTG	4327120	5	1	12	.**..*..*.*.........	*.
katG.3	ACACGCTAAATCCCACGGAGGAA	875527	5	2	16.25	*.*..*....*.......*.	**
katG.3	ACACGGTAAAACCATCGTCGTTT	3486715	5	2	24.5	*.*..........**..*..	**
katG.3	ACGCGCCAAAACCGACGGCGGAG	519013	5	1	11.25	*.*..**......*......	*.
katG.3	ACTGGCTAAAACCTACGGCGGTG	1170427	4	1	10.5	*..*.*.......*......	*.
katG.3	ACTGGCTAAAACCTACGGCGGTG	4176047	4	1	10.5	*..*.*.......*......	*.
katG.3	AGGCGGTAAAACGCATGGCGCTT	1596112	5	2	15.75	***.........*..*....	**
katG.3	CACCGGTAAAAACCAGGGGGCAA	994775	5	2	25.25	.**........*...*..*.	**
katG.3	CATCGACAATACCCACAGCGTTG	3286082	5	1	17.5	.*...**..*......*...	*.
katG.3	CATCGGCAGAAACCACGCCGATT	837795	5	2	22.25	.*....*.*..*.....*..	**
katG.3	CATCGGCAGTAGCCACGGCGCAG	2847795	5	1	18.25	.*....*.**.*........	*.
katG.3	CATCGGTAAAACGCACCTGGCGC	4409876	5	1	33.25	.*..........*...***.	.*
katG.3	CATCGGTAATACCGACGGCAATA	1700472	4	2	24.25	.*.......*...*.....*	**
katG.3	CATCGGTCATACCCACCGGGGTT	140555	5	2	25.5	.*.....*.*......*.*.	**
katG.3	CATCGTTAAACTGCACGGCGGCG	763834	5	1	20	.*...*....***.......	*.
katG.3	CATTGCTAAACGCCACGGCGTGA	4408932	5	1	15.25	.*.*.*....**........	.*
katG.3	CCACGATAAAGCCCCCGGCTGGC	3329393	5	1	24.75	..*..*....*...*....*	.*
katG.3	CCACGCCAAAACGCGCGGCGCTA	3898264	5	2	16.75	..*..**.....*.*.....	**
katG.3	CCACGGTAAAAACCATCCCGGCG	3606370	5	1	33	..*........*...***..	*.
katG.3	CCACGGTAAAATACAGGGCTTTT	2496811	5	2	32	..*........**..*...*	**
katG.3	CCACGGTAAACCGCAAGGCACCG	1770377	5	1	30.5	..*.......*.*..*...*	*.
katG.3	CCACGGTAAATCACTTGGCGCGC	3220032	5	1	27	..*.......*.*.**....	.*
katG.3	CCACGGTATGACCCAGCGCGGTG	4204748	5	1	26.5	..*.....**.....**...	*.
katG.3	CCCCGGTTAAGCCCGCGCCGATC	3260916	5	2	24.25	..*....*..*...*..*..	**
katG.3	CCCCTGTAAAATACGCGGCGATG	4205419	5	1	21	..*.*......**.*.....	*.
katG.3	CCGAGGTAAAACCTAAAGCGAAG	4231074	5	1	25.75	..**.........*.**...	*.
katG.3	CCGCGATAAAACACCCGGTGCTG	128247	5	1	24.25	..*..*......*.*...*.	*.
katG.3	CCGCGATATCGCCCACGGCGTCA	261346	5	2	16.75	..*..*..***.........	**
katG.3	CCGCGCTATAACCCTCCGCGAAT	2966182	5	2	21.25	..*..*..*.....*.*...	**
katG.3	CCGCGGTGGTACCGACGGCGCGC	1186898	5	1	19.75	..*....***...*......	.*
katG.3	CCGCTTTAAAGCCCTCGGCGCGC	2519245	5	1	15.25	..*.**....*...*.....	.*
katG.3	CCTCAGAAAAAAGCACGCCGGGA	3629369	5	1	24.5	....*.*....**....*..	.*
katG.3	CCTCAGCAAAACCCACTTTGCCC	3689744	5	2	29	....*.*.........***.	**
katG.3	CCTCCGCACAACCCACGGCGGGG	3936014	3	0	13	....*.*.*...........	..
katG.3	CCTCGAAAAAAATCCCGGCGCGA	2519494	5	1	22.75	.....**....**.*.....	.*
katG.3	CCTCGACAAAACCCAGGCTGACG	4029805	5	1	30.25	.....**........*.**.	*.
katG.3	CCTCGGAAATACGCTCGGCCCCT	250015	5	2	30.5	......*..*..*.*....*	**
katG.3	CCTCGGAAGAACCAATGGTGTTG	1571660	5	1	30.5	......*.*....*.*..*.	*.
katG.3	CCTCGGAAGAACCAATGGTGTTG	3667195	5	1	30.5	......*.*....*.*..*.	*.
katG.3	CCTCGGCAAAATCAACGGCGCGG	3450274	3	0	31	......*....*.*......	..
katG.3	CCTCGGCAAAATCATCGGCGGTG	4467555	4	1	22.5	......*....*.**.....	*.
katG.3	CCTCGGCAAATGCCGCGCCGCCG	4311031	5	1	29.5	......*...**..*..*..	*.
katG.3	CCTCGGCGACATCCTCGGCGCGA	1606828	5	1	22.75	......**.*.*..*.....	.*
katG.3	CCTCGGTAAAACCGGTGGTCGTG	1197190	5	1	42.5	.............***..**	*.
katG.3	CCTCGGTAACACGCTGGGCTGGG	558112	5	0	75	.........*..*.**...*	..
katG.3	CCTCGGTAATCCCCAGTGCGTCA	4322046	4	2	27	.........**....**...	**
katG.3	CCTCGGTAGCGCCGTCGGCGCAT	4230172	5	2	29	........***..**.....	**
katG.3	CCTCGGTGAAAACCCCAACGTCA	339517	5	2	33.25	.......*...*..*.**..	**
katG.3	CCTCTTTAACACCAACAGCGTAA	2859696	5	2	23.75	....**...*...*..*...	**
katG.3	CCTGAATAAAGCACACGGCGTCG	515502	5	1	15	...***....*.*.......	*.
katG.3	CCTGCGTAAATCCTATGGCGATC	12113	5	2	23.25	...**.....*..*.*....	**
katG.3	CCTGGGTAAAACGCCCGCCCCAA	484772	5	2	34.25	...*........*.*..*.*	**
katG.3	CCTGGGTAACCCCGTCGGCGGAA	717466	5	2	26.25	...*.....**..**.....	**
katG.3	CCTGGGTACTACCCACTTCGCGC	127358	5	1	28.25	...*....**......**..	.*
katG.3	CCTGGTTAACACCTTCGGCGAGT	3786194	5	1	23	...*.*...*...**.....	.*
katG.3	CCTTGTTAAAGGCCACCGCGTTG	4549471	5	1	22.5	...*.*....**....*...	*.
katG.3	CGCCGGTAAAATCATCGGCGATA	1779278	5	2	22.25	.**........*.**.....	**
katG.3	CGCCGGTAATACCAAAGGCGTCG	148931	5	1	22.75	.**......*...*.*....	*.
katG.3	CGCCGGTACAACCAATGGCGACC	1293790	5	2	21.25	.**.....*....*.*....	**
katG.3	CGGCAGTCAAACCCACGGCTACG	1737466	5	1	15	.**.*..*...........*	*.
katG.3	CGGCGGTAAAACCGTCAGCGAAG	2510625	5	1	23.75	.**..........**.*...	*.
katG.3	CGGCGGTAAAAGCCCCGGTGATT	949925	5	2	23.75	.**........*..*...*.	**
katG.3	CGTCAGTAAAACGCAGGGCGTTG	1054443	4	1	16.25	.*..*.......*..*....	*.
katG.3	CGTGGGTAAACCCCCGGGCGCGT	1879823	5	1	22.5	.*.*......*...**....	.*
katG.3	CGTTGGTAAAACACAGTGCGCAC	956454	5	2	24.5	.*.*........*..**...	**
katG.3	CTGCGGTAAAACCAACGGGAACC	2099237	5	2	28.25	.**..........*....**	**
katG.3	CTGCGGTAAAACTCACCGCCATC	219092	5	2	25.75	.**.........*...*..*	**
katG.3	CTTCGGCAAATCCGACGACGGCA	4492407	5	2	24.25	.*....*...*..*...*..	**
katG.3	CTTCGGTAAAACCGACACCACGG	3606880	5	0	72.5	.*...........*..**.*	..
katG.3	CTTCGTTAAAATCTACGGCGCGA	2692146	4	1	16.5	.*...*.....*.*......	.*
katG.3	CTTTGGTGAAACCCGCGACGAAC	3360015	5	2	20.75	.*.*...*......*..*..	**
katG.3	GCCCGGTAAAAGCCCAGGCGGAA	4561926	5	2	22.5	*.*........*..**....	**
katG.3	GCTCGCGAAAACGCACGCCGCAC	3210960	5	2	18.75	*....**.....*....*..	**
katG.3	GCTCGGAAATACCCAGCGCGCGC	2640097	5	1	23.5	*.....*..*.....**...	.*
katG.3	GCTCGGCAAAATCAACGCCGCAT	2950796	5	2	25	*.....*....*.*...*..	**
katG.3	GCTCGGCAAAATCACCGGCGTTA	2946994	5	2	22.5	*.....*....*.**.....	**
katG.3	GCTCGGTAAAAATCATGGCCAAT	1102404	5	2	31.5	*..........**..*...*	**
katG.3	GCTCGGTAAAACTAACGCCAGGA	3383679	5	1	33.5	*...........**...*.*	.*
katG.3	GCTCGGTAAAAGCAAAAGCGACA	1995115	5	2	30.5	*..........*.*.**...	**
katG.3	GCTCGGTATACACCACGCCGGAG	1597381	5	1	25	*.......*.**.....*..	*.
katG.3	GCTCGTTAAAACGCGCGGCGTAG	1043530	4	1	14.75	*....*......*.*.....	*.
katG.3	GCTGGGTAAAACCCACGGTGCCG	4134637	3	1	10.25	*..*..............*.	*.
katG.3	GCTGGTTGAAACCGACGGCGAAA	925314	5	2	12.75	*..*.*.*.....*......	**
katG.3	GGATGGTAAAACCCTCGGCGACA	730486	5	2	9.5	****..........*.....	**
katG.3	GGTCGGTAACACCCACGGAGGTA	3052118	4	2	15.25	**.......*........*.	**
katG.3	GTTCGGTAATACCAACGGTGTAA	3049455	5	2	22.75	**.......*...*....*.	**
katG.3	TATCGGTCAGCCCCACGGCGATG	1400647	5	1	13.5	**.....*.**.........	*.
katG.3	TCTCGGTAAACACCACGCCTATG	2882142	5	1	31.5	*.........**.....*.*	*.
katG.3	TCTGGCTCAAACCCACGACGAAG	1740442	5	1	14.75	*..*.*.*.........*..	*.
katG.3	TGACGGTAAAACCGGCGGCGCAT	4397805	5	2	15.75	***..........**.....	**
katG.3	TTTTGGTAAAACCAACGCCGCCC	4340010	5	2	19	**.*.........*...*..	**
katG.4	AACGGCGGCGATATGGGTTGGTT	462844	5	2	25.75	**...........*.*..*.	**
katG.4	ACTGGCGGCAATCAGCGTGGCCA	4436517	5	2	12.75	***......*..*.......	**
katG.4	AGCGACAGCGATCAGCGTGAATA	1044069	5	2	19	*...*.*.....*......*	**
katG.4	AGCGACGGCCATAATCGCGGGCG	1034116	5	1	23	*...*....*....*..*..	*.
katG.4	AGCGACGGCGATAAGCATGCCTT	1091327	4	2	19.5	*...*...........*..*	**
katG.4	AGCGGCGCTGAAAAGCCTGGCGT	628993	5	1	20.75	*......**..*....*...	.*
katG.4	AGCGGCGGCGATCTCGGTGGTGC	1374012	5	1	29	*...........****....	.*
katG.4	AGCGGCGGCGGTAAACGTATTCG	3333829	5	1	31.5	*.........*...*...**	*.
katG.4	AGCGTCGGGGATGCGCGTGGTAT	4638612	5	2	18.5	*...*...*...**......	**
katG.4	AGCTGCGGCGATTAGCGTTTTGT	3576041	5	1	26.75	*..*........*.....**	.*
katG.4	ATCGGCGGCGACAATCATGGCGC	4072378	5	1	22.25	**.........*..*.*...	.*
katG.4	CACGCCGCCGATACGAGTGGAGC	2734956	5	1	20	.*..*..*.....*.*....	.*
katG.4	CACGGCGCAGATAAGCGCAGGTG	737884	5	1	25.5	.*.....**........**.	*.
katG.4	CACGGCGGCGATTTACGCGGCCT	3738165	5	2	30.75	.*..........***..*..	**
katG.4	CCACGCGGCGAGAAGCGGGGAGC	1343020	5	1	18.5	.***.......*.....*..	.*
katG.4	CCAGGCAGCGATAATCGCGGGCG	4255926	5	1	19.25	.**...*.......*..*..	*.
katG.4	CCAGGCGACGATAATCGTCGGTG	803057	5	1	19.5	.**....*......*...*.	*.
katG.4	CCAGGCGGCGCTATGCGGGGCGC	4021300	5	1	23.25	.**.......*..*...*..	.*
katG.4	CCCAGCAGCAGTAAGCGTGGTGG	3118715	5	0	28	.*.*..*..**.........	..
katG.4	CCCGGCACCGATTACCGTGGAGT	4014635	5	1	17.5	.*....**....*.*.....	.*
katG.4	CCCGGCGGCGATATGCGGCGGCA	4255470	4	2	26.75	.*...........*...**.	**
katG.4	CCCGGCGGCGATTAGCCAGCACT	3814921	5	2	34.75	.*..........*...**.*	**
katG.4	CCCGGCGGGTGTAAGCGTGAGGA	3799201	5	1	25.75	.*......***........*	.*
katG.4	CCCGGCGTCGATCAGGGTGATTG	4314934	5	1	28	.*.....*....*..*...*	*.
katG.4	CCGCGCCGCGATAACCGTGGTTG	4008941	5	1	11	.***..*.......*.....	*.
katG.4	CCGGGCCGCGATAGCCGTGGCGC	1117824	5	1	17.25	.**...*......**.....	.*
katG.4	CGAAACGGCGATAAGCGAGAGAA	3109357	5	2	22.75	..***............*.*	**
katG.4	CGAGACGGGGATCAACGTGGTGG	1133274	5	0	37	..*.*...*...*.*.....	..
katG.4	CGAGGCGGCCATTATCGCGGAAG	3933541	5	1	28.5	..*......*..*.*..*..	*.
katG.4	CGCAGCAGCGATGCGCGTCGGCT	1487270	5	2	25.25	...*..*.....**....*.	**
katG.4	CGCAGCCACAATCAGCGTGGTGT	463998	5	1	16.5	...*..**.*..*.......	.*
katG.4	CGCAGCGGCATTAAGAGAGGCGC	3685665	5	1	29.75	...*.....**....*.*..	.*
katG.4	CGCAGCTGCAACAGGCGTGGTAC	4077971	5	2	22.25	...*..*..*.*.*......	**
katG.4	CGCAGTGGCGTTAATTGTGGTTA	560259	5	2	23.5	...*.*....*...**....	**
katG.4	CGCATCGGCGTCCAGCGTGGCAA	3721069	5	2	19.75	...**.....***.......	**
katG.4	CGCCACAGCGATGAGCGTGATTG	1510400	5	1	20.25	...**.*.....*......*	*.
katG.4	CGCCACGGCGATAACTGTCGATA	3902276	5	2	26.75	...**.........**..*.	**
katG.4	CGCCCAGGCGATAAGTCTGGCCG	232889	5	1	20.5	...***.........**...	*.
katG.4	CGCCGCCGCGACGAGCGTTGGTT	1102065	5	2	24.25	...*..*....**.....*.	**
katG.4	CGCCGCGGCGGTTAGCGTCTGGT	4194654	5	1	31.75	...*......*.*.....**	.*
katG.4	CGCGAAGCCGACCAGCGTGGGCA	1831075	5	2	17.5	....**.*...**.......	**
katG.4	CGCGACGCCGACGATCGTGGCGT	2750172	5	1	22.75	....*..*...**.*.....	.*
katG.4	CGCGACGGCATTAAGCCTGCTCA	4019528	5	2	30	....*....**.....*..*	**
katG.4	CGCGACGGCGATGTGGGTCGATT	2532169	5	2	32	....*.......**.*..*.	**
katG.4	CGCGACTGCTACAACCGTGGCGG	3364560	5	0	43	....*.*..*.*..*.....	..
katG.4	CGCGCCAGCTCTACGCGTGGCAC	415400	5	2	20.5	....*.*..**..*......	**
katG.4	CGCGCCGGAGATAATTATGGTGT	2070330	5	1	28.5	....*...*.....***...	.*
katG.4	CGCGCCTGCGGGAAGCGTTGCGC	2918693	5	1	23	....*.*...**......*.	.*
katG.4	CGCGCTGGCGATAACCGGTGCTA	801582	5	2	28.25	....**........*..**.	**
katG.4	CGCGCTGGCGATCGGCGTTGATC	294011	5	2	25.25	....**......**....*.	**
katG.4	CGCGCTGGCGATGAGCGTATGCG	2019239	5	1	28.25	....**......*.....**	*.
katG.4	CGCGGAGGCGACAATCTTGCGAT	2318778	5	2	33.75	.....*.....*..*.*..*	**
katG.4	CGCGGAGGCGTTAAGACTGGCAG	907764	4	1	23.25	.....*....*....**...	*.
katG.4	CGCGGAGGCGTTAATCATGATTT	2395216	5	2	32.25	.....*....*...*.*..*	**
katG.4	CGCGGATGCTATTAGCGGGGCCG	356803	5	1	24.25	.....**..*..*....*..	*.
katG.4	CGCGGCACTGAAAAGCGTCGGAC	208311	5	2	23.25	......***..*......*.	**
katG.4	CGCGGCGACAATAATCGTTCTTT	3895275	5	2	34.25	.......*.*....*...**	**
katG.4	CGCGGCGGCGAAAATATTAGCAG	1784344	5	1	39	...........*..***.*.	*.
katG.4	CGCGGCGGCGAGTTGCGTCACTG	878900	5	1	39.5	...........***....**	*.
katG.4	CGCGGCGGCGATAGCTGATGCGT	2745243	5	1	41.5	.............***.**.	.*
katG.4	CGCGGCGGCGATGATGGCTGCCA	2261626	5	2	40	............*.**.**.	**
katG.4	CGCGGCGGCGATGGGCTTCTTTA	2602146	5	2	41	............**..*.**	**
katG.4	CGCGGCGGCGATTACCGCTTTGC	1085052	5	1	42	............*.*..***	.*
katG.4	CGCGGCGGCGATTATCGTCACCC	4391971	4	2	32.5	............*.*...**	**
katG.4	CGCGGCGGCGGATACCGTGCGTA	1982610	5	2	35	..........***.*....*	**
katG.4	CGCGGCGGTATTGAGCGCGGTAT	2930223	5	2	30	........***.*....*..	**
katG.4	CGCGGCGGTGGTGAGCTGGGGCA	2714259	5	2	32.5	........*.*.*...**..	**
katG.4	CGCGGTGGCGAATATGGTGGTCA	1106800	5	2	29.75	.....*.....**.**....	**
katG.4	CGCGGTGGCGATGAGTGGGAGGC	2795955	5	1	36.25	.....*......*..*.*.*	.*
katG.4	CGCGGTGGCGCTGGGTGTGGTGG	1769708	5	0	57.5	.....*....*.**.*....	..
katG.4	CGCGTGGGCGATACGCAAGGTCG	370080	5	1	27.75	....**.......*..**..	*.
katG.4	CGCGTTGGCGATGACCGTTGTTT	1810290	5	2	24.75	....**......*.*...*.	**
katG.4	CGCTGAAGCGGTCAGCGTGGAAA	3939113	5	2	15.5	...*.**...*.*.......	**
katG.4	CGCTGCGGCGATAAATTTGGTGC	1485977	4	1	24.75	...*..........***...	.*
katG.4	CGGCGCGGCGTTTGGCGTGGTGT	172747	5	1	20.25	..**......*.**......	.*
katG.4	CGGGAAGGCGATATGCGGGGCCA	1079388	5	2	20.25	..*.**.......*...*..	**
katG.4	CGGTACGGCGTTAAGCGGGGAAG	882369	5	1	17.25	..***.....*......*..	*.
katG.4	CGTAACGGCGATTGGCGTGGCGA	2074687	5	1	16.25	..***.......**......	.*
katG.4	CGTGGCGACGATCAGCGCCGCAG	1312791	5	1	27.25	..*....*....*....**.	*.
katG.4	CGTGGCGCGGATAACCGTCGGCG	3401936	5	1	22.75	..*....**.....*...*.	*.
katG.4	CGTGGCGGCAATAACAGAGGCGA	4635980	5	1	31	..*......*....**.*..	.*
katG.4	CGTGGCGGCGGTAAGCTGGCCCC	1053575	5	2	33.5	..*.......*.....**.*	**
katG.4	CGTGGCGGTGATCGCCGTGGTGA	1081575	5	1	25	..*.....*...***.....	.*
katG.4	CGTGGCTGGGATAAGCGTAAAGC	2511222	5	1	25.5	..*...*.*.........**	.*
katG.4	CGTGGTGGCGACAAACGCGGTGG	4135268	5	0	50.5	..*..*.....*..*..*..	..
katG.4	CGTTGCGGCAACAAGCGTTGCTA	3828623	5	2	22.75	..**.....*.*......*.	**
katG.4	CTCGCCGGCGTTAACCGTGCCCA	1440284	5	2	24.25	.*..*.....*...*....*	**
katG.4	CTCGGCGGCGAACAGCGTCTCGA	491891	5	1	32.75	.*.........**.....**	.*
katG.4	CTCGGCGGCGATCATCTGGGGCC	2465580	5	2	31.25	.*..........*.*.**..	**
katG.4	CTCGGCGTCGATATCCGGGGCGT	703260	5	1	27	.*.....*.....**..*..	.*
katG.4	CTGGGCGGCGATATGCGCGACCC	1012327	5	2	28.75	.**..........*...*.*	**
katG.4	GGCGAGGGTGATAAGCGAGGCCA	1432576	5	2	16.25	*...**..*........*..	**
katG.4	GGCGCTGGCGATAAGCGCGATGT	296510	5	1	22.75	*...**...........*.*	.*
katG.4	GGCGGCAGAGATAATCGAGGTAC	3769049	5	2	22	*.....*.*.....*..*..	**
katG.4	GGCGGCGATAATTAGCGTGGCAT	1893265	5	2	17.75	*......***..*.......	**
katG.4	GGCGGCGCCATTAAGCGTAGGGA	4530317	5	1	21.75	*......*.**.......*.	.*
katG.4	GGCGGCGCGGGTCAGCGTGGCGT	4321483	5	1	17.25	*......**.*.*.......	.*
katG.4	GGCGGCGGCGATCAAAGCGGTGT	4087888	5	1	31	*...........*.**.*..	.*
katG.4	GGCGGCGGCGATTTACCTGGTGA	3740022	5	1	28.5	*...........***.*...	.*
katG.4	GGCGGCGGCGGTAACCACGGTGG	1104524	5	0	59	*.........*...*.**..	..
katG.4	GGCGGCGGCGGTACGGCTGGCGC	2801111	5	1	29	*.........*..*.**...	.*
katG.4	GGCGGCGGTGATGGGCGTGCTGT	800449	5	1	28	*.......*...**.....*	.*
katG.4	GGCGGGGGTGAAAAGCGTGCAGC	387455	5	1	22.75	*....*..*..*.......*	.*
katG.4	GGCGGTGGCGATAATCGCTGGGA	4277064	5	1	27.25	*....*........*..**.	.*
katG.4	GGCGGTGGTGATCAGCGTTGCAG	3407387	5	1	20.75	*....*..*...*.....*.	*.
katG.4	GGCGTCGCCCATCAGCGTGGTGA	3877767	5	1	14.75	*...*..*.*..*.......	.*
katG.4	GGCGTGGGCGATAAGCGCAGCAA	4081039	5	2	21.25	*...**...........**.	**
katG.4	GGGGGCGTCGATAATCGTTGGCA	506725	5	2	18.75	*.*....*......*...*.	**
katG.4	GTCGGCGGCAATAATCGAGGAAG	1842077	5	1	22.75	**.......*....*..*..	*.
katG.4	GTCTGCGGCGATAGGCGTGGTGG	2788155	4	0	19	**.*.........*......	..
katG.4	TCCGGCGGCGGTGGGCGTGGATA	1083776	5	2	19.25	**........*.**......	**
katG.4	TCCGGCGGTGAAAAGCGTGAATG	1377430	5	1	21.75	**......*..*.......*	*.
katG.4	TGCCGCGGCGATAATCGTTTCAC	4024547	5	2	27.75	*..*..........*...**	**
katG.4	TGCGCTGGCGATTGGCGTGGGCG	209240	5	1	16.25	*...**......**......	*.
katG.4	TGCGGCGGCGAACACCGTGATTT	3846459	5	2	30	*..........**.*....*	**
katG.4	TGCGGCGGCGATCTGCCCGGTGA	1076506	5	1	31	*...........**..**..	.*
katG.4	TGCGGCGGCGATTAACGCGATAA	29474	5	2	33	*...........*.*..*.*	**
katG.4	TGCGGCGGCGCAAAGCGACGGTT	3982844	5	2	30	*.........**.....**.	**
katG.4	TGCGGCGTGGATCAGCGCGGAGA	2394278	5	1	21.75	*......**...*....*..	.*
katG.4	TGCGGCTGCGGCCAGCGTGGTCA	2362224	5	2	19	*.....*...***.......	**
katG.4	TTCAGCGGCGAAAAGCGTTGACC	140674	5	2	17.5	**.*.......*......*.	**
katG.4	TTCGGCGGCGATTAGCGTCGATG	2264215	4	1	15.75	**..........*.....*.	*.
katG.5	AACTTTACCGCCTGGCCGGGGTA	3679255	4	2	10.5	.*....**....*.......	**
katG.5	AACTTTTACGCAGCGCCTGGAAC	3685320	5	2	26.5	.*.....*...*.*...*..	**
katG.5	AACTTTTGCGCGGAGCCTGCGAA	2038226	5	2	34.75	.*.........*.*...*.*	**
katG.5	ACACTTAGCGCCGGGCAGGAGCC	3571514	5	2	21.75	..**..*.........*..*	**
katG.5	ACATTTGTCGCCAGACCGGGAGG	3588479	5	0	34.5	..*...**....*.*.....	..
katG.5	ACCATTGCCGCCGAGCAGGGCGT	3040022	5	1	20.5	...*..**.....*..*...	.*
katG.5	ACCATTTACGCCTCGCTGGGTAT	947289	5	2	25	...*...*....**..*...	**
katG.5	ACCGTATGCGCCGGACCGTCGCA	493107	5	2	29.5	...*.*........*...**	**
katG.5	ACCGTCTGCGACGAGCTGGGCGT	2387282	5	1	23.5	...*.*....*..*..*...	.*
katG.5	ACCGTTCACGCCGGGAGGGGCAC	465677	5	2	21.5	...*..**.......**...	**
katG.5	ACCGTTTGCGCCGCGACCGTTGC	3895844	5	1	37.25	...*.........*.*.*.*	.*
katG.5	ACCGTTTGCGCCGGGTCGCGTTG	4135483	3	1	18.75	...*...........*..*.	*.
katG.5	ACCGTTTTTGCCTGGCCCGGAAT	3081566	5	2	23	...*...**...*....*..	**
katG.5	ACCTCTTGCGCCGGGTCGACATA	4271308	4	2	29	....*..........*..**	**
[truncated: 2,488 more rows]
