# Supplementary material for: Efficient inter-species conjugative transfer of a CRISPR nuclease for targeted bacterial killing
Source: Nat Commun. 2019 Oct 4;10:4544. doi: 10.1038/s41467-019-12448-3 (PMC6778077; doi:10.1038/s41467-019-12448-3)
Supplement: Supplementary file 7 — Supplementary Data 4 [file 41467_2019_12448_MOESM7_ESM.xlsx]

## Sheet: Primers
Name	Sequence (5'-3')	Notes
DE-2031	gggcgttggaatccagaaacc	Forward primer to amplify TevCas9 fragment from within the I-TevI domain
DE-3116	ttacgccccgccctgccact	Reverse primer to amplify chloramphenicol resistance gene fragment
DE-3302	GGCATCGGTCGAGATCCCGGTGCCTAATGAGTGAGCTAACTTACATTAATTGCGTTGCGCGATCGTCTTGCCTTGCTCGT	Forward primer to amplify OriT fragment with overlap to pACYC backbone fragment to clone pNuc-trans
DE-3303	GTAGCATAGGGTTTGCAGAATCCCTGCTTCGTCCATTTGACAGGCACATTATGCATCGATATCTTCCGCTGCATAACCCT	Reverse primer to amplify OriT fragment with overlap to AraC/pBad fragment to clone pNuc-trans
DE-3304	GATGGATATACCGAAAAAATCGCTATAATGACCCCGAAGCAGGGTTATGCAGCGGAAGATATCGATGCATAATGTGCCTG	Forward primer to amplify AraC/pBAD fragment with overlap to OriT fragment to clone pNuc-trans
DE-3305	CCATGGTATATCTCCTTATTAAAGTTAAACAAAATTATTTCTACAGGGCTAGCCCAAAAAAACGGG	Reverse primer to amplify AraC/pBAD fragment with overlap to TevCas9 fragment to clone pNuc-trans
DE-3306	GACGCTTTTTATCGCAACTCTCTACTGTTTCTCCATACCCGTTTTTTTGGGCTAGCCCTGTAGAAATAATTTTGTTTAAC	Forward primer to amplify TevCas9 with overlap to AraC/pBad fragment to clone pNuc-trans
DE-3307	TCTCCCgtgctcagtatctctatcactgatagggatgtcaatctctatcactgatagggaATTTCGATTATGCGGCCGTG	Reverse primer to amplify TevCas9 with overlap to the gRNA cassette to clone pNuc-trans
DE-3308	CGAAATtccctatcagtgatagagattgacatccctatcagtgatagagatactgagcacGGGAGACCCATGCCATAGCG	Forward primer to amplify gRNA cassette with overlap to TevCas9 fragment to clone pNuc-trans
DE-3309	GCTCCATCAAGAAGAGGCACTTCGAGCTGTAAGTACATCACCGACGAGCAAGGCAAGACGATCGCGCAACGCAATTAATG	Reverse primer to amplify pACYC backbone with overlap to OriT fragment to clone pNuc-trans
DE-3315	TTTATATATTTATATTAAAAAATTTAAATTATAATTATTTTTATAGCACGTGATGctcgcCAAAAAACCCCTCAAGACCC	Reverse primer to amplify gRNA cassette with overlap to CEN-ARS-HIS fragment to clone pNuc-trans
DE-3316	GCTCCGCTGAGCAATAACTAGCATAACCCCTTGGGGCCTCTAAACGGGTCTTGAGGGGTTTTTTGgcgagCATCACGTGC	Forward primer to amplify CEN-ARS-HIS with overlap to gRNA cassette to clone pNuc-trans
DE-3351	tattgactaccggaagcagtgtgaccgtgtgcttctcaaatgcctgaggtttcagTCAAGTCCAGACTCCTGTGTAAAAC	Reverse primer to amplify CEN-ARS-HIS with overlap to pACYC backbone (p15A origin and CAT gene) to clone pNuc-trans
DE-3352	ACGATGTTCCCTCCACCAAAGGTGTTCTTATGTAGTTTTACACAGGAGTCTGGACTTGActgaaacctcaggcatttgag	Forward primer to amplify pACYC backbone with overlap to CEN-ARS-HIS fragment to clone pNuc-trans
DE-3365	CACGCGCGTTACGGTAACGAATGCG	Top strand oligo to clone sgRNA 9 targeting STM1005
DE-3366	AAAACGCATTCGTTACCGTAACGCG	Bottom strand oligo to clone sgRNA 9 targeting STM1005
DE-3367	CACGCCAGGGAATACGTGGGCGGAG	Top strand oligo to clone sgRNA 10 targeting STM4261
DE-3368	AAAACTCCGCCCACGTATTCCCTGG	Bottom strand oligo to clone sgRNA 10 targeting STM4261
DE-3424	GAATTTCTGCCATTCATCCGCTTATTATCACTTATTCAGGCGTAGCACCAGGCGTTTAACGATCGTCTTGCCTTGCTCGT	Forward primer to amplify pNuc-trans with overlap to pTA-mob AvrII site to clone pNuc-cis
DE-3425	GCGTCCTGCTCGTGATCGGGAGTATCTGGCTGGGCCAACGTTCCAACCGCACTCCTAGTCAAGTCCAGACTCCTGTGTAA	Reverse primer to amplify pNuc-trans with overlap to pTA-mob AvrII site to clone pNuc-cis
DE-3537	GAGGGCACCGATAAGATTCTT	Reverse primer to amplify TevCas9 gene fragment from within Cas9 domain
DE-3748	CCTGGTTGAGCAGAGAAACCT	Forward primer to amplify STM1005 target site from Salmonella genomic DNA
DE-3749	GTTGCGGGAATATGGACAAT	Reverse primer to amplify STM1005 target site from Salmonella genomic DNA
DE-3750	CTGCTTTCTAAGGATGATACGG	Forward primer to amplify STM4261 target site from Salmonella genomic DNA
DE-3751	TTATCGCCTTTCACGCC	Reverse primer to amplify STM4261 target site from Salmonella genomic DNA
DE-3752	GTCCGAATAGCGCTAATAGCATATCATACGgcgagCATCACGTGCTATAA	Forward primer to amplify backbone and initial sgRNA (overhang A) for multiplexing sgRNAs
DE-3753	CGTATGATATGCTATTAGCGCTATTCGGACCAAAAAACCCCTCAAGACCC	Reverse primer to amplify second sgRNA to 5’ end of backbone (overhang A) for multiplexing sgRNAs
DE-3754	accgttagcatcgatctacacattaggacaGTATTGTACACGGCCGCATA	Forward primer to amplify second sgRNA cassette (overhang B) for multiplexing sgRNAs
DE-3755	tgtcctaatgtgtagatcgatgctaacggtCAAAAAACCCCTCAAGACCC	Reverse primer to amplify backbone with overhang to second sgRNA cassette (overhang B) for multiplexing sgRNAs
DE-3777	atggagaaaaaaatcactggatatac	Forward primer to amplify chloramphenicol resistance gene fragment
DE-4018	CACGGTTAAAAAAGTTGACGTAACG	Top strand oligo to clone sgRNA 1 targeting rplC gene
DE-4019	AAAACGTTACGTCAACTTTTTTAAC	Bottom strand oligo to clone sgRNA 1 targeting rplC gene
DE-4020	CACGCTGAATATCGAGTCATTTCGG	Top strand oligo to clone sgRNA 2 targeting ytfM gene
DE-4021	AAAACCGAAATGACTCGATATTCAG	Bottom strand oligo to clone sgRNA 2 targeting ytfM gene
DE-4022	CACGGTTGATCGGTTCATAAAACGG	Top strand oligo to clone sgRNA 3 targeting yhgJ gene
DE-4023	AAAACCGTTTTATGAACCGATCAAC	Bottom strand oligo to clone sgRNA 3 targeting yhgJ gene
DE-4024	CACGACGCCAGTATGATCTTTCGCG	Top strand oligo to clone sgRNA 4 targeting stfA gene
DE-4025	AAAACGCGAAAGATCATACTGGCGT	Bottom strand oligo to clone sgRNA 4 targeting stfA gene
DE-4026	CACGACGCGGCTTGGCGAACCGGAG	Top strand oligo to clone sgRNA 5 targeting aegA gene
DE-4027	AAAACTCCGGTTCGCCAAGCCGCGT	Bottom strand oligo to clone sgRNA 5 targeting aegA gene
DE-4028	CACGCCATAGCCAGCCGAGATAGGG	Top strand oligo to clone sgRNA 6 targeting gltJ gene
DE-4029	AAAACCCTATCTCGGCTGGCTATGG	Bottom strand oligo to clone sgRNA 6 targeting gltJ gene
DE-4030	CACGATTAAGGTAAACACCACCGAG	Top strand oligo to clone sgRNA 7 targeting ompS gene
DE-4031	AAAACTCGGTGGTGTTTACCTTAAT	Bottom strand oligo to clone sgRNA 7 targeting ompS gene
DE-4032	CACGTGCCGGCGTCCATGTCTGCGG	Top strand oligo to clone sgRNA 8 targeting mviM gene
DE-4033	AAAACCGCAGACATGGACGCCGGCA	Bottom strand oligo to clone sgRNA 8 targeting mviM gene
DE-4186	GTAGTAAATGCAGAAATGGTGGTTCTGGTGGTACCGGAGGTAGCGGTATCCACGGAGTCC	top strand oligo for SaCas9 guide targetting FepB
DE-4187	GTGTACAATAGGTACGCGTGCGGCCGCTTAATTAAGTTAGGATCCCTTTTTCTTTTTTGC	bottom strand oligo for SaCas9 guide targetting FepB
DE-4188	AATGCCGTGTTTATCTCGTCAACTTGTTGGCGAGATTTTTTCCGCTGAGCAATAACTAGC	Forward primer to amplify saCas9 with homololgy to I-TevI linker in pNuc construct
DE-4189	CCAGGATGTAGTTCCGCTTGGCTGCTGGGACTCCGTGGATACCGCTACCTCCGGTACCAC	Reverse primer to amplify saCas9 with homology to gRNA cassette in pNuc construct
DE-4255	CACGCCAGACGGAACGTCTCCGTACC	Forward primer to amplify pNuc backbone with homology to the RNA cassette
DE-4256	AAACGGTACGGAGACGTTCCGTCTGG	Reverse primer to amplify pNuc with Tev backbone with homology to saCas9
DE-4259	CACGAGGCAGTGGCCGACGCCGGTCG	Top strand oligo to clone sgRNA 11 targeting FabB gene
DE-4260	AAAACGACCGGCGTCGGCCACTGCCT	Bottom strand oligo to clone sgRNA 11 targeting FabB gene
DE-4261	CACGGATCCCGACGGAGAACACAACG	Top strand oligo to clone sgRNA 12 targetting MurE gene
DE-4262	AAAACGTTGTGTTCTCCGTCGGGATC	Bottom strand oligo to clone sgRNA 12 targetting MurE gene
DE-4263	CACGTCGAAGAAGAGCGCGTTGCTCG	Top strand oligo to clone sgRNA 13 targetting Tsf gene
DE-4264	AAAACGAGCAACGCGCTCTTCTTCGA	Bottom strand oligo to clone sgRNA 13 targetting Tsf gene
DE-4359	CACGCGAGATGCCCATCCCGATAAG	Top strand oligo to clone sgRNA 14 targetting FtsW gene
DE-4360	AAAACTTATCGGGATGGGCATCTCG	Bottom strand oligo to clone sgRNA 14 targetting FtsW gene
DE-4361	CACGGCGAGAATTCGTACTGGCGCG	Top strand oligo to clone sgRNA 15 targetting GlnS gene
DE-4362	AAAACGCGCCAGTACGAATTCTCGC	Bottom strand oligo to clone sgRNA 15 targetting GlnS gene
DE-4363	CACGTACGCGCAGCGGTGCGGAATG	Top strand oligo to clone sgRNA 16 targetting RpoB gene
DE-4364	AAAACATTCCGCACCGCTGCGCGTA	Bottom strand oligo to clone sgRNA 16 targetting RpoB gene
DE-4365	CACGAGGGGCGCCGCCTTTACCTGCG	Top strand oligo to clone sgRNA 17 targetting PolA gene
DE-4366	AAAACGCAGGTAAAGGCGGCGCCCCT	Bottom strand oligo to clone sgRNA 17 targetting PolA gene
DE-4367	CACGATCTGAGTAACGTTGATCTGCG	Top strand oligo to cline sgRNA 18 targetting DnaC gene
DE-4368	AAAACGCAGATCAACGTTACTCAGAT	Bottom strand oligo to cline sgRNA 18 targetting DnaC gene
DE-4439	CACGAACCTGAGCCGCCAGGGCATG	Top strand oligo to clone sgRNA 19 targetting IcdA gene
DE-4440	AAAACATGCCCTGGCGGCTCAGGTT	Bottom strand oligo to clone sgRNA 19 targetting IcdA gene
DE-4441	CACGATAACGAATGCGCCCGACGCG	Top strand oligo to clone sgRNA 20 targetting NarY gene
DE-4442	AAAACGCGTCGGGCGCATTCGTTAT	Bottom strand oligo to clone sgRNA 20 targetting NarY gene
DE-4443	CACGATCCGCAGCAGGAGTTCTTACG	Top strand oligo to clone sgRNA 21 targetting ClpX gene
DE-4444	AAAACGTAAGAACTCCTGCTGCGGAT	Bottom strand oligo to clone sgRNA 21 targetting ClpX gene
DE-4445	CACGGCTCGTCAGCCGGCATATCCG	Top strand oligo to clone sgRNA 22 targetting ArgS gene
DE-4446	AAAACGGATATGCCGGCTGACGAGC	Bottom strand oligo to clone sgRNA 22 targetting ArgS gene
DE-4447	CACGACATCGAGCCTTTGGACTCGG	Top strand oligo to clone sgRNA 23 targetting ValS gene
DE-4448	AAAACCGAGTCCAAAGGCTCGATGT	Bottom strand oligo to clone sgRNA 23 targetting ValS gene
DE-4449	CACGGGCGGACCGGGGATGTTAATGAG	Top strand oligo to clone sgRNA 24 targetting TrmD gene
DE-4450	AAAACTCATTAACATCCCCGGTCCGCC	Bottom strand oligo to clone sgRNA 24 targetting TrmD gene
DE-4451	CACGAGGTTCAGGACGATATCGAGAG	Top strand oligo to clone sgRNA 25 targetting PrfA gene
DE-4452	AAAACTCTCGATATCGTCCTGAACCT	Bottom strand oligo to clone sgRNA 25 targetting PrfA gene
DE-4453	CACGTGACCGTATTATCCAAATCTGG	Top strand oligo to clone sgRNA 26 targetting LepA gene
DE-4454	AAAACCAGATTTGGATAATACGGTCA	Bottom strand oligo to clone sgRNA 26 targetting LepA gene
DE-4455	CACGTATTCCGGGCGTACCAGGCGG	Top strand oligo for SpCas9 guide targeting coding pos580 PolA +prediction
DE-4456	AAAACCGCCTGGTACGCCCGGAATA	Bottom strand oligo for SpCas9 guide targeting coding pos580 PolA +prediction
DE-4457	CACGATCGCCCAGCGAACCGGCAGG	Top strand oligo for SpCas9 guide targeting coding pos961 PolA +prediction
DE-4458	AAAACCTGCCGGTTCGCTGGGCGAT	Bottom strand oligo for SpCas9 guide targeting coding pos961 PolA +prediction
DE-4459	CACGAGATCGCACTGGAGGAAGCGG	Top strand oligo for SpCas9 guide targeting coding pos1476 PolA +prediction
DE-4460	AAAACCGCTTCCTCCAGTGCGATCT	Bottom strand oligo for SpCas9 guide targeting coding pos1476 PolA +prediction
DE-4461	CACGGGTGCTGGAAGAGCTGGCGCG	Top strand oligo for SpCas9 guide targeting coding pos1849 PolA +prediction
DE-4462	AAAACGCGCCAGCTCTTCCAGCACC	Bottom strand oligo for SpCas9 guide targeting coding pos1849 PolA +prediction
DE-4463	CACGGCCGCTGGATAGCGTGACCGG	Top strand oligo for SpCas9 guide targeting coding pos2245 PolA +prediction
DE-4464	AAAACCGGTCACGCTATCCAGCGGC	Bottom strand oligo for SpCas9 guide targeting coding pos2245 PolA +prediction
DE-4465	CACGTTAAATCCAGCAACGCGGCGG	Top strand oligo for SpCas9 guide targeting coding pos2496 PolA +prediction
DE-4466	AAAACCGCCGCGTTGCTGGATTTAA	Bottom strand oligo for SpCas9 guide targeting coding pos2496 PolA +prediction
DE-4467	CACGTAACGACTTCATCCGGGCCGG	Top strand oligo for SpCas9 guide targeting template pos490 PolA +prediction
DE-4468	AAAACCGGCCCGGATGAAGTCGTTA	Bottom strand oligo for SpCas9 guide targeting template pos490 PolA +prediction
DE-4469	CACGTACGCCCGGAATATTATCCGG	Top strand oligo for SpCas9 guide targeting template pos570 PolA +prediction
DE-4470	AAAACCGGATAATATTCCGGGCGTA	Bottom strand oligo for SpCas9 guide targeting template pos570 PolA +prediction
DE-4471	CACGCAGGTTCGATGGCAAACGAGG	Top strand oligo for SpCas9 guide targeting template pos1123 PolA +prediction
DE-4472	AAAACCTCGTTTGCCATCGAACCTG	Bottom strand oligo for SpCas9 guide targeting template pos1123 PolA +prediction
DE-4473	CACGGCAGTTCCAGAGCACGCTGGG	Top strand oligo for SpCas9 guide targeting template pos1204 PolA +prediction
DE-4474	AAAACCCAGCGTGCTCTGGAACTGC	Bottom strand oligo for SpCas9 guide targeting template pos1204 PolA +prediction
DE-4475	CACGTAAATGCCTGACGAATGCGGG	Top strand oligo for SpCas9 guide targeting template pos2071 PolA +prediction
DE-4476	AAAACCCGCATTCGTCAGGCATTTA	Bottom strand oligo for SpCas9 guide targeting template pos2071 PolA +prediction
DE-4477	CACGAAGCTGGCGAGAAAGACCGAG	Top strand oligo for SpCas9 guide targeting template pos2322 PolA +prediction
DE-4478	AAAACTCGGTCTTTCTCGCCAGCTT	Bottom strand oligo for SpCas9 guide targeting template pos2322 PolA +prediction
DE-4479	CACGAACCCACTTATTCTCGTAGAG	Top strand oligo for SpCas9 guide targeting coding pos32 PolA -prediction
DE-4480	AAAACTCTACGAGAATAAGTGGGTT	Bottom strand oligo for SpCas9 guide targeting coding pos32 PolA -prediction
DE-4481	CACGACCTGTCGCGCATGATTATCG	Top strand oligo for SpCas9 guide targeting coding pos1162 PolA -prediction
DE-4482	AAAACGATAATCATGCGCGACAGGT	Bottom strand oligo for SpCas9 guide targeting coding pos1162 PolA -prediction
DE-4483	CACGTTAACTTTGGCCTGATTTACG	Top strand oligo for SpCas9 guide targeting coding pos2292 PolA -prediction
DE-4484	AAAACGTAAATCAGGCCAAAGTTAA	Bottom strand oligo for SpCas9 guide targeting coding pos2292 PolA -prediction
DE-4485	CACGCGAGAATAAGTGGGTTTTCTG	Top strand oligo for SpCas9 guide targeting template pos25 PolA -prediction
DE-4486	AAAACAGAAAACCCACTTATTCTCG	Bottom strand oligo for SpCas9 guide targeting template pos25 PolA -prediction
DE-4487	CACGTTTCTTCCGAATGTTTGTGCG	Top strand oligo for SpCas9 guide targeting template pos1666 PolA -prediction
DE-4488	AAAACGCACAAACATTCGGAAGAAA	Bottom strand oligo for SpCas9 guide targeting template pos1666 PolA -prediction
DE-4489	CACGCATGGCGCGCTTGATGATATG	Top strand oligo for SpCas9 guide targeting template pos2571 PolA -prediction
DE-4490	AAAACATATCATCAAGCGCGCCATG	Bottom strand oligo for SpCas9 guide targeting template pos2571 PolA -prediction
DE-4491	CACGGTGGCCGAACCAGCTTCGCGG	Top strand oligo for SpCas9 guide targeting coding pos266 KatG +prediction
DE-4492	AAAACCGCGAAGCTGGTTCGGCCAC	Bottom strand oligo for SpCas9 guide targeting coding pos266 KatG +prediction
DE-4493	CACGTGACCGATTCACAACCGTGGG	Top strand oligo for SpCas9 guide targeting coding pos403 KatG +prediction
DE-4494	AAAACCCACGGTTGTGAATCGGTCA	Bottom strand oligo for SpCas9 guide targeting coding pos403 KatG +prediction
DE-4495	CACGCCTCGGTAAAACCCACGGCGG	Top strand oligo for SpCas9 guide targeting coding pos962 KatG +prediction
DE-4496	AAAACCGCCGTGGGTTTTACCGAGG	Bottom strand oligo for SpCas9 guide targeting coding pos962 KatG +prediction
DE-4497	CACGCGCGGCGGCGATAAGCGTGGG	Top strand oligo for SpCas9 guide targeting coding pos1593 KatG +prediction
DE-4498	AAAACCCACGCTTATCGCCGCCGCG	Bottom strand oligo for SpCas9 guide targeting coding pos1593 KatG +prediction
DE-4499	CACGACCTTTTGCGCCGGGCCGGGG	Top strand oligo for SpCas9 guide targeting coding pos1808 KatG +prediction
DE-4500	AAAACCCCGGCCCGGCGCAAAAGGT	Bottom strand oligo for SpCas9 guide targeting coding pos1808 KatG +prediction
DE-4501	CACGGTTTGTGAAGGACTTCGTCGG	Top strand oligo for SpCas9 guide targeting coding pos2273 KatG +prediction
DE-4502	AAAACCGACGAAGTCCTTCACAAAC	Bottom strand oligo for SpCas9 guide targeting coding pos2273 KatG +prediction
DE-4503	CACGGCTGGTTCGGCCACCAGTCGG	Top strand oligo for SpCas9 guide targeting template pos257 KatG +prediction
DE-4504	AAAACCGACTGGTGGCCGAACCAGC	Bottom strand oligo for SpCas9 guide targeting template pos257 KatG +prediction
DE-4505	CACGGGTAGCGCGAATAGCGGCGGG	Top strand oligo for SpCas9 guide targeting template pos880 KatG +prediction
DE-4506	AAAACCCGCCGCTATTCGCGCTACC	Bottom strand oligo for SpCas9 guide targeting template pos880 KatG +prediction
DE-4507	CACGGCCCTGCGCTTCAATCGGCGG	Top strand oligo for SpCas9 guide targeting template pos1018 KatG +prediction
DE-4508	AAAACCGCCGATTGAAGCGCAGGGC	Bottom strand oligo for SpCas9 guide targeting template pos1018 KatG +prediction
DE-4509	CACGGCCGCCGCGGAAAGTAGACGG	Top strand oligo for SpCas9 guide targeting template pos1579 KatG +prediction
DE-4510	AAAACCGTCTACTTTCCGCGGCGGC	Bottom strand oligo for SpCas9 guide targeting template pos1579 KatG +prediction
DE-4511	CACGGATGCTGACACCCGCAGCAGG	Top strand oligo for SpCas9 guide targeting template pos1780 KatG +prediction
DE-4512	AAAACCTGCTGCGGGTGTCAGCATC	Bottom strand oligo for SpCas9 guide targeting template pos1780 KatG +prediction
DE-4513	CACGAACCAAACACCAGATCGGCGG	Top strand oligo for SpCas9 guide targeting template pos2192 KatG +prediction
DE-4514	AAAACCGCCGATCTGGTGTTTGGTT	Bottom strand oligo for SpCas9 guide targeting template pos2192 KatG +prediction
DE-4515	CACGCAACTATATCTATTTGCTCCG	Top strand oligo for SpCas9 guide targeting coding pos96 KatG -prediction
DE-4516	AAAACGGAGCAAATAGATATAGTTG	Bottom strand oligo for SpCas9 guide targeting coding pos96 KatG -prediction
DE-4517	CACGTTCTATTAGCGAGATGGTTTG	Top strand oligo for SpCas9 guide targeting coding pos1544 KatG -prediction
DE-4518	AAAACAAACCATCTCGCTAATAGAA	Bottom strand oligo for SpCas9 guide targeting coding pos1544 KatG -prediction
DE-4519	CACGTGACTTCTTCGCTAATCTGCG	Top strand oligo for SpCas9 guide targeting coding pos2078 KatG -prediction
DE-4520	AAAACGCAGATTAGCGAAGAAGTCA	Bottom strand oligo for SpCas9 guide targeting coding pos2078 KatG -prediction
DE-4521	CACGCGCCTTGAGATCCCCTTTCAG	Top strand oligo for SpCas9 guide targeting template pos376 KatG -prediction
DE-4522	AAAACTGAAAGGGGATCTCAAGGCG	Bottom strand oligo for SpCas9 guide targeting template pos376 KatG -prediction
DE-4523	CACGTTGATAATGTCTTCCTGCGTG	Top strand oligo for SpCas9 guide targeting template pos1491 KatG -prediction
DE-4524	AAAACACGCAGGAAGACATTATCAA	Bottom strand oligo for SpCas9 guide targeting template pos1491 KatG -prediction
DE-4525	CACGAGCTCATTAGCGTCGTCGGTG	Top strand oligo for SpCas9 guide targeting template pos2121 KatG -prediction
DE-4526	AAAACACCGACGACGCTAATGAGCT	Bottom strand oligo for SpCas9 guide targeting template pos2121 KatG -prediction
DE-4635	CGGCCAGTTAAGCCATTC	Forward primer to amplify region of plasmids for pNuc copy number qPCR
DE-4636	GCCAGGAGAGATTCATCAC	Reverse primer to amplify region of plasmids for pNuc copy number qPCR
DE-4745	CACGACGCATCACCAGCGTGGCGTG	"Good gRNA" targeting S. enterica LT2 fabB gene - guide 1 top strand
DE-4746	AAAACACGCCACGCTGGTGATGCGT	"Good gRNA" targeting S. enterica LT2 fabB gene - guide 1 bottom strand
DE-4747	CACGCTGCTGGTTATTACCGATGCG	"Good gRNA" targeting S. enterica LT2 fabB gene - guide 2 top strand
DE-4748	AAAACGCATCGGTAATAACCAGCAG	"Good gRNA" targeting S. enterica LT2 fabB gene - guide 2 bottom strand
DE-4749	CACGGACATCGTTTTTGCTGGCGGG	"Good gRNA" targeting S. enterica LT2 fabB gene - guide 3 top strand
DE-4750	AAAACCCGCCAGCAAAAACGATGTC	"Good gRNA" targeting S. enterica LT2 fabB gene - guide 3 bottom strand
DE-4751	CACGGAGCTGGATGAGCAGGCTGCG	"Good gRNA" targeting S. enterica LT2 fabB gene - guide 4 top strand
DE-4752	AAAACGCAGCCTGCTCAGCCAGCTC	"Good gRNA" targeting S. enterica LT2 fabB gene - guide 4 bottom strand
DE-4753	CACGCATCGCGGGCGGTGGCGGTAG	"Good gRNA" targeting S. enterica LT2 fabB gene - guide 5 top strand
DE-4754	AAAACTACCGCCACCGCCCGCGATG	"Good gRNA" targeting S. enterica LT2 fabB gene - guide 5 bottom strand
DE-4755	CACGTGGCGGCACCAACGCCACGCG	"Good gRNA" targeting S. enterica LT2 fabB gene - guide 6 top strand
DE-4756	AAAACGCGTGGCGTTGGTGCCGCCA	"Good gRNA" targeting S. enterica LT2 fabB gene - guide 6 bottom strand
DE-4757	CACGCATCGAAGAGCTGGATGAGCG	"Good gRNA" targeting S. enterica LT2 fabB gene - guide 7 top strand
DE-4758	AAAACGCTCATCCAGCTCTTCGATG	"Good gRNA" targeting S. enterica LT2 fabB gene - guide 7 bottom strand
DE-4759	CACGAGTGTTTGGCGATAACAGCCG	"Good gRNA" targeting S. enterica LT2 fabB gene - guide 8 top strand
DE-4760	AAAACGGCTGTTATCGCCAAACACT	"Good gRNA" targeting S. enterica LT2 fabB gene - guide 8 bottom strand
DE-4761	CACGAGAGCTGGATGAGCAGGCTGG	"Good gRNA" targeting S. enterica LT2 fabB gene - guide 9 top strand
DE-4762	AAAACCAGCCTGCTCATCCAGCTCT	"Good gRNA" targeting S. enterica LT2 fabB gene - guide 9 bottom strand
DE-4763	CACGCGCCAGCCGCGCCCAGCGAGG	"Good gRNA" targeting S. enterica LT2 fabB gene - guide 10 top strand
DE-4764	AAAACCTCGCTGGGCGCGGCTGGCG	"Good gRNA" targeting S. enterica LT2 fabB gene - guide 10 bottom strand
DE-4765	CACGCGTGCAGTGATTACTGGCCTG	"Bad gRNA" targeting S. enterica LT2 fabB gene - guide 11 top strand
DE-4766	AAAACAGGCCAGTAATCACTGCACG	"Bad gRNA" targeting S. enterica LT2 fabB gene - guide 11 bottom strand
DE-4767	CACGAACGTAAAACTGGATACCACG	"Bad gRNA" targeting S. enterica LT2 fabB gene - guide 12 top strand
DE-4768	AAAACGTGGTATCCAGTTTTACGTT	"Bad gRNA" targeting S. enterica LT2 fabB gene - guide 12 bottom strand
DE-4769	CACGGCGACCTCCGCACACTGTATG	"Bad gRNA" targeting S. enterica LT2 fabB gene - guide 13 top strand
DE-4770	AAAACATACAGTGTGCGGAGGTCGC	"Bad gRNA" targeting S. enterica LT2 fabB gene - guide 13 bottom strand
DE-4771	CACGACAGATCCAACTGGGCAAACG	"Bad gRNA" targeting S. enterica LT2 fabB gene - guide 14 top strand
DE-4772	AAAACGTTTGCCCAGTTGGATCTGT	"Bad gRNA" targeting S. enterica LT2 fabB gene - guide 14 bottom strand
DE-4773	CACGTAGGTACGGGACGCTTTTTCG	"Bad gRNA" targeting S. enterica LT2 fabB gene - guide 15 top strand
DE-4774	AAAACGAAAAAGCGTCCCGTACCTA	"Bad gRNA" targeting S. enterica LT2 fabB gene - guide 15 bottom strand
DE-4775	CACGCGCAGTACGTTGCATGCAGAG	"Bad gRNA" targeting S. enterica LT2 fabB gene - guide 16 top strand
DE-4776	AAAACTCTGCATGCAACGTACTGCG	"Bad gRNA" targeting S. enterica LT2 fabB gene - guide 16 bottom strand
DE-4777	CACGCATCTACTCTCTGCTAATGCG	"Bad gRNA" targeting S. enterica LT2 fabB gene - guide 17 top strand
DE-4778	AAAACGCATTAGCAGAGAGTAGATG	"Bad gRNA" targeting S. enterica LT2 fabB gene - guide 17 bottom strand
DE-4779	CACGACGTGCAGTGATTACTGGCCG	"Bad gRNA" targeting S. enterica LT2 fabB gene - guide 18 top strand
DE-4780	AAAACGGCCAGTAATCACTGCACGT	"Bad gRNA" targeting S. enterica LT2 fabB gene - guide 18 bottom strand
DE-4781	CACGACCGTAATGTCTAACAGCTTG	"Bad gRNA" targeting S. enterica LT2 fabB gene - guide 19 top strand
DE-4782	AAAACAAGCTGTTAGACATTACGGT	"Bad gRNA" targeting S. enterica LT2 fabB gene - guide 19 bottom strand
DE-4783	CACGGGCCTGTGAGTTCGATGCGAG	"Bad gRNA" targeting S. enterica LT2 fabB gene - guide 20 top strand
DE-4784	AAAACTCGCATCGAACTCACAGGCC	"Bad gRNA" targeting S. enterica LT2 fabB gene - guide 20 bottom strand
