# Supplementary material for: Efficient inter-species conjugative transfer of a CRISPR nuclease for targeted bacterial killing
Source: Nat Commun. 2019 Oct 4;10:4544. doi: 10.1038/s41467-019-12448-3 (PMC6778077; doi:10.1038/s41467-019-12448-3)
Supplement: Supplementary file 13 — Supplementary Software 1 [file 41467_2019_12448_MOESM13_ESM.zip]

Archive with 1 entries (1 files):
- NCOMMS-19-02472B Supplementary Software 1.txt
