# Supplementary material for: Efficient inter-species conjugative transfer of a CRISPR nuclease for targeted bacterial killing
Source: Nat Commun. 2019 Oct 4;10:4544. doi: 10.1038/s41467-019-12448-3 (PMC6778077; doi:10.1038/s41467-019-12448-3)
Supplement: Supplementary file 13 — Supplementary Software 1 [file 41467_2019_12448_MOESM13_ESM.zip › NCOMMS-19-02472B Supplementary Software 1.txt]

##########################
## To use sgRNA_finder, copy fasta files of sgRNAs and genome sequence (or multiple 
## in single fasta file) to local directory.
## Execute with perl sgRNA.off.target.finder.pl <sgRNA.fa> <genomeseq.fa> <mismatch limit> > output.txt
## Suggest that use mismatch limit of 6.
## A sample sgRNA fasta file is provided (sgRNA.test.fa) as well as an E. coli genome (MG16552.fna)
## In the output file, nucleotide identities are dots (.) and mismatches are asterisks (*)
##########################


#!/usr/bin/env perl -w
use strict;
my $mm_limit = $ARGV[2];
my %target; my $lastid; 

open (GUIDES, "<", $ARGV[0]) or die;
while (defined (my $l= <GUIDES>)) { 
	chomp $l;
	if ($l =~ /^>/)  {
		$lastid=$l;
		$target{$lastid}="";
	} else {
		$target{$lastid} .= $l;
	}
}
close GUIDES;

my %donor; my $donorid;
open (DONOR,  "<", $ARGV[1]) or die;
while (defined (my $l = <DONOR> )) {
	chomp $l;
	if ($l =~ /^>/)  {
		$donorid=$l;
		$donor{$donorid}="";
	} else {
		$donor{$donorid} .= $l;
	}
}
close DONOR;

my @d_seqs=keys %donor; 
my @hits;  #my %hits;
for (my $i=0; $i < @d_seqs; $i++){	
	my $donor_seq = $donor{$d_seqs[$i]};
	my $r_donor_seq=reverse($donor_seq);
	$r_donor_seq =~ tr/ATCG/TAGC/;	
	my $donor_id = $d_seqs[$i];
	my @sites = sort {$a <=> $b} keys %target;
	for (my $j=0; $j < @sites; $j++) {
		my $gRNA = substr($target{$sites[$j]},0,20);
		my $gRNA_pam = substr($target{$sites[$j]},21,2);
		my $gRNA_pos = $sites[$j];
		for (my $x=0; $x < length($donor_seq); $x++) {
			my @nt_mm;
			my $mm =0; 
			my $score=0; my $pen=1;
			if ((length(substr($donor_seq,$x,23)) == 23) & (length(substr($donor_seq,$x+21,2)) == 2))  { 
				my $query = substr($donor_seq,$x,20);
				my $query_pam = substr($donor_seq,$x+21,2);
				my $rquery = substr($r_donor_seq,$x,20);
				my $rquery_pam = substr($r_donor_seq,$x+21,2);
				my $fdist= ($gRNA ^ $query)  =~ tr/\000//c; 
				my $rdist= ($gRNA ^ $rquery)  =~ tr/\000//c; 
				my $pam_score = ($gRNA_pam ^ $query_pam) =~ tr/\000//c; 	
				my $rpam_score = ($gRNA_pam ^ $rquery_pam) =~ tr/\000//c;
				if ($fdist < $mm_limit) { 
					my $dist = ($gRNA ^ $query); $dist =~ tr/\000/*/c; $dist =~ tr/\000/./;
					my $pam_dist = ($gRNA_pam ^ $query_pam); $pam_dist =~ tr/\000/*/c; $pam_dist =~ tr/\000/./;
					my $test = ($gRNA ^ $query);
					while( $test =~ /[^\0]/g ){ # match non-zero byte
						push @nt_mm, pos($test);				
					}
					foreach(sort {$a <=> $b} @nt_mm) {
						if ($_ < 9) {
							$pen = 0.5;
							$score += (1.2^$_)*$pen;
						} elsif ($_ > 8) {
							$score += 1.2^$_;
						}
					}
					$score = $score * 0.5 if $pam_score != 0;
					
					my $h = join("\t",$gRNA_pos,substr($donor_seq,$x,23),$x,$fdist,$pam_score,$score,$dist,$pam_dist);
					push @hits, $h; 
						
				} 
				if ($rdist < $mm_limit) { 
					my $r_dist = ($gRNA ^ $rquery); $r_dist =~ tr/\000/*/c; $r_dist =~ tr/\000/./;
					my $rpam_dist = ($gRNA_pam ^ $rquery_pam); $rpam_dist =~ tr/\000/*/c; $rpam_dist =~ tr/\000/./;
					my $rtest = ($gRNA ^ $rquery);
					while( $rtest =~ /[^\0]/g ){ # match non-zero byte
						push @nt_mm, pos($rtest);				
					}
					foreach(sort {$a <=> $b} @nt_mm) {
						if ($_ < 9) {
							$pen = 0.5;
							$score += (1.2^$_)*$pen;
						} elsif ($_ > 8) {
							$score += 1.2^$_;
						}
					}
					$score = $score * 0.5 if $rpam_score != 0;
					#print "\n";
					my $h = join("\t",$gRNA_pos,substr($r_donor_seq,$x,23),$x,$rdist,$rpam_score,$score,$r_dist,$rpam_dist);
					push @hits, $h; 
						
				} 
			}
		}
	}
}

print "gRNA\toff_target\tOT_pos\tnum_mm\tpam_mm\tmm_score\tmm_map\tpam_map\n";
	
foreach (sort {$a cmp $b} @hits) {
	print "$_\n";
}


exit;
