# Supplementary material for: Efficient inter-species conjugative transfer of a CRISPR nuclease for targeted bacterial killing
Source: Nat Commun. 2019 Oct 4;10:4544. doi: 10.1038/s41467-019-12448-3 (PMC6778077; doi:10.1038/s41467-019-12448-3)
Supplement: Supplementary file 15 — Source Data [file 41467_2019_12448_MOESM15_ESM.xlsx]

## Sheet: Figure 1D
Figure 1D
		plasmid
	time (hr)	cis	trans
	0	NA	8.33333e-07
	5	NA	0.00145091
	10	NA	0.00211026
	15	NA	0.00102381
	30	NA	0.00100385
	0	0	NA
	15	0	NA
	30	4.33333e-06	NA
	60	0.000163158	NA
	120	0.00148649	NA
	180	0.00190816	NA
	0	3.84615e-08	2.28509e-05
	5	4.16667e-07	2.42215e-05
	10	2.11111e-06	0.000409266
	15	3.02326e-06	0.00045122
	30	3.61111e-05	0.000439394
	60	0.000109211	5.55556e-05
	120	0.00103	0.000106227
	180	0.00157143	6.8323e-05
	240	0.00116183	8.23045e-06
	1440	0.018	7.54717e-06
	0	0	0
	5	0	0
	10	0	0
	15	2.22222e-07	1.48148e-08
	30	3.65854e-07	1.21951e-08
	60	4.7541e-05	7.9235e-07
	120	0.00047619	3.96825e-06
	180	0.000916667	5.09259e-06
	240	0.002	8.33333e-06
	1440	0.012623	8.76594e-06

## Sheet: Figure 1E
Figure 1E
	replicate	transconjugants
	cis2	9890000
	cis3	14850000
	cis4	9320000
	cis5	9100000
	trans1	0
	trans2	0
	trans3	0
	trans4	0
	cis1	47900000
	cis2	67200000
	cis3	101300000
	trans1	0
	trans2	0
	trans3	0

## Sheet: Figure 1F
Figure 1F
	E. coli plasmid copy number					S. enterica plasmid copy number
	WellPosition	SampleName	Copiespercell			WellPosition	SampleName	Copiespercell
	C1	trans1	31.5			C1	trans1	26.05
	C2	trans1	30.8			C2	trans1	21.82
	C3	trans1	33.7			C3	trans1	28.32
	C4	trans1	30.6			C4	trans1	26.28
	C5	trans1	32			C5	trans1	21.45
	C6	trans2	15.2			C6	trans2	13.97
	C7	trans2	12.3			C7	trans2	15.47
	C8	trans2	13.1			C8	trans2	12.56
	C9	trans2	15.5			C9	trans2	20.41
	C10	trans2	14.1			C10	trans2	16.98
	C11	trans3	22.6			C11	trans3	50.62
	C12	trans3	27.8			C12	trans3	36.38
	C13	trans3	26.3			C13	trans3	47.34
	C14	trans3	27.4			C14	trans3	56.23
	C15	trans3	28.9			C15	trans3	63.56
	E1	trans4	12.9			E1	trans4	19.01
	E2	trans4	12.2			E2	trans4	26.49
	E3	trans4	11			E3	trans4	19.25
	E4	trans4	13.7			E4	trans4	23.76
	E5	trans4	11.2			E5	trans4	21.88
	E6	trans5	4.24			E6	trans5	38.52
	E7	trans5	4.09			E7	trans5	29.46
	E8	trans5	5.95			E8	trans5	35.6
	E9	trans5	5.66			E9	trans5	35.06
	E10	trans5	5.3			E10	trans5	34.63
	G1	cis1	10			G1	cis1	4.74
	G2	cis1	8.94			G2	cis1	4.88
	G3	cis1	9.2			G3	cis1	5.64
	G4	cis1	9.45			G4	cis1	5.64
	G5	cis1	9.47			G5	cis1	4.64
	G6	cis2	16.8			G6	cis2	4.59
	G7	cis2	15			G7	cis2	5.23
	G8	cis2	14.8			G8	cis2	6.15
	G9	cis2	14.8			G9	cis2	5.81
	G11	cis3	18.8			G10	cis2	5.35
	G12	cis3	18.8			G11	cis3	6.43
	G13	cis3	18.2			G12	cis3	6.47
	G14	cis3	19.7			G13	cis3	6.94
	G15	cis3	18.3			G14	cis3	7.44
	I1	cis4	16.6			I1	cis4	6.68
	I2	cis4	17.1			I2	cis4	7.89
	I3	cis4	18.1			I3	cis4	9.7
	I4	cis4	21.6			I4	cis4	9.13
	I5	cis4	13.8			I5	cis4	8.74
	I6	cis5	21.3			I6	cis5	3.85
	I7	cis5	20.6			I7	cis5	3.64
	I8	cis5	22			I8	cis5	4.06
	I9	cis5	20.8			I9	cis5	3.85
	I10	cis5	22.2			I10	cis5	5.09

## Sheet: Figure 1G
Figure 1G
	species	plasmid	prop_remaining
	coli	pNuc-trans	0.955556
	coli	pNuc-trans	1
	coli	pNuc-trans	0.697842
	enterica	pNuc-trans	1.07246
	enterica	pNuc-trans	1.13542
	enterica	pNuc-trans	0.588235
	coli	pNuc-cis	0.723214
	coli	pNuc-cis	0.779661
	coli	pNuc-cis	0.378378
	enterica	pNuc-cis	0.586207
	enterica	pNuc-cis	0.326923
	enterica	pNuc-cis	0.857143
	coli	mob	0.851852
	coli	mob	1.12821
	coli	mob	0.884892
	coli	pNuc-trans	0.923729
	coli	pNuc-trans	0.678899
	coli	pNuc-trans	0.334862
	coli	pNuc-trans	0.462555
	coli	pNuc-trans	0.0465116
	coli	pNuc-cis	0.878873
	coli	pNuc-cis	1.10945
	coli	pNuc-cis	1.26866
	coli	pNuc-cis	0.801075
	coli	pNuc-cis	0.80786
	enterica	pNuc-trans	0.585714
	enterica	pNuc-trans	0.542373
	enterica	pNuc-trans	0.746479
	enterica	pNuc-trans	0.928571
	enterica	pNuc-trans	1
	enterica	pNuc-cis	0.8
	enterica	pNuc-cis	0.814815
	enterica	pNuc-cis	0.666667
	enterica	pNuc-cis	0.863636
	enterica	pNuc-cis	0.666667
	coli	mob	0.885593
	coli	mob	0.876147
	coli	mob	0.889908
	coli	mob	0.911894
	coli	mob	1.09884

## Sheet: Figure 2B
Figure 2B
	guide	rpm	plasmid	beads	coneff
	no guide	0	cis	beads	1.4
	no guide	0	cis	beads	1.31579
	no guide	0	cis	beads	1
	no guide	0	cis	no beads	0.000333333
	no guide	0	cis	no beads	0.00116667
	no guide	0	cis	no beads	0.000285714
	no guide	60	cis	beads	0.423077
	no guide	60	cis	beads	0.47619
	no guide	60	cis	beads	0.00296296
	no guide	60	cis	no beads	0.005
	no guide	60	cis	no beads	0.00192308
	no guide	60	cis	no beads	0.00129032
	no guide	0	cis	beads	0.3125
	no guide	0	cis	beads	0.65
	no guide	0	cis	beads	0.383333
	no guide	0	cis	no beads	0.000571429
	no guide	0	cis	no beads	0.000241379
	no guide	0	cis	no beads	0.00235294
	no guide	60	cis	beads	0.978261
	no guide	60	cis	beads	0.638889
	no guide	60	cis	beads	0.972973
	no guide	60	cis	no beads	0.000647059
	no guide	60	cis	no beads	0.00266667
	no guide	60	cis	no beads	0.0015
	no guide	0	cis	beads	0.733333
	no guide	0	cis	beads	0.571429
	no guide	0	cis	beads	0.533333
	no guide	0	cis	no beads	0.000634146
	no guide	0	cis	no beads	0.0005
	no guide	0	cis	no beads	0.000333333
	no guide	60	cis	beads	0.666667
	no guide	60	cis	beads	0.5
	no guide	60	cis	beads	0.619048
	no guide	60	cis	no beads	0.00857143
	no guide	60	cis	no beads	0.00233333
	no guide	60	cis	no beads	0.0263636
	guide	0	cis	beads	0.04375
	guide	0	cis	beads	0.0111111
	guide	0	cis	beads	0.00230769
	guide	0	cis	no beads	7.69e-06
	guide	0	cis	no beads	0
	guide	0	cis	no beads	1.25e-05
	guide	60	cis	beads	0.0875
	guide	60	cis	beads	0.578947
	guide	60	cis	beads	0.0352941
	guide	60	cis	no beads	0.0001625
	guide	60	cis	no beads	0.0001
	guide	60	cis	no beads	0.000928571
	guide	0	cis	beads	0.015
	guide	0	cis	beads	0.108333
	guide	0	cis	beads	0.022
	guide	0	cis	no beads	7.27e-06
	guide	0	cis	no beads	1.46e-05
	guide	0	cis	no beads	1.875e-05
	guide	60	cis	beads	0.15
	guide	60	cis	beads	0.0181818
	guide	60	cis	beads	0.0435897
	guide	60	cis	no beads	8.16e-05
	guide	60	cis	no beads	2.63e-05
	guide	60	cis	no beads	1.58e-05
	guide	0	cis	beads	0.18
	guide	0	cis	beads	0.12
	guide	0	cis	beads	0.2
	guide	0	cis	no beads	8.33e-05
	guide	0	cis	no beads	2.22e-05
	guide	0	cis	no beads	1.67e-05
	guide	60	cis	beads	0.152941
	guide	60	cis	beads	0.217391
	guide	60	cis	beads	0.466667
	guide	60	cis	no beads	0.000131818
	guide	60	cis	no beads	0.00127273
	guide	60	cis	no beads	0.000144444

## Sheet: Figure 2C
Figure 2C
	guide	rpm	plasmid	beads	coneff
	no guide	0	trans	beads	6.25e-06
	no guide	0	trans	beads	2.17e-06
	no guide	0	trans	beads	9.09e-07
	no guide	0	trans	no beads	0
	no guide	0	trans	no beads	0
	no guide	0	trans	no beads	0
	no guide	60	trans	beads	2.17e-05
	no guide	60	trans	beads	2.22e-05
	no guide	60	trans	beads	3.08e-05
	no guide	60	trans	no beads	5e-06
	no guide	60	trans	no beads	0
	no guide	60	trans	no beads	0
	no guide	0	trans	beads	1.875e-05
	no guide	0	trans	beads	1.67e-05
	no guide	0	trans	beads	6.25e-06
	no guide	0	trans	no beads	2.04e-06
	no guide	0	trans	no beads	8.11e-06
	no guide	0	trans	no beads	0
	no guide	60	trans	beads	3.75e-05
	no guide	60	trans	beads	3.85e-05
	no guide	60	trans	beads	2.5e-05
	no guide	60	trans	no beads	3.85e-05
	no guide	60	trans	no beads	2.5e-05
	no guide	60	trans	no beads	7.14e-06
	no guide	0	trans	beads	2.5e-06
	no guide	0	trans	beads	2.5e-06
	no guide	0	trans	beads	3.08e-06
	no guide	0	trans	no beads	0
	no guide	0	trans	no beads	0
	no guide	0	trans	no beads	2e-05
	no guide	60	trans	beads	2.86e-05
	no guide	60	trans	beads	1.1e-05
	no guide	60	trans	beads	1.11e-05
	no guide	60	trans	no beads	5e-05
	no guide	60	trans	no beads	2.86e-05
	no guide	60	trans	no beads	3.33e-05
	guide	0	trans	beads	0
	guide	0	trans	beads	0
	guide	0	trans	beads	0
	guide	0	trans	no beads	0
	guide	0	trans	no beads	0
	guide	0	trans	no beads	0
	guide	60	trans	beads	1.53e-05
	guide	60	trans	beads	1.55e-06
	guide	60	trans	beads	9.68e-06
	guide	60	trans	no beads	0
	guide	60	trans	no beads	0
	guide	60	trans	no beads	0
	guide	0	trans	beads	0
	guide	0	trans	beads	0
	guide	0	trans	beads	0
	guide	0	trans	no beads	0
	guide	0	trans	no beads	0
	guide	0	trans	no beads	0
	guide	60	trans	beads	0
	guide	60	trans	beads	0
	guide	60	trans	beads	0
	guide	60	trans	no beads	0
	guide	60	trans	no beads	0
	guide	60	trans	no beads	0
	guide	0	trans	beads	0
	guide	0	trans	beads	4.17e-07
	guide	0	trans	beads	0
	guide	0	trans	no beads	0
	guide	0	trans	no beads	0
	guide	0	trans	no beads	0
	guide	60	trans	beads	3.64e-06
	guide	60	trans	beads	2e-06
	guide	60	trans	beads	5e-06
	guide	60	trans	no beads	0
	guide	60	trans	no beads	0
	guide	60	trans	no beads	0

## Sheet: Figure 3A
Figure 3A
	sgRNA	Killing Efficiency (%)	KE Error (SEM)
	rplC	15.23	4.17
	rplC.1	2.33	2.33
	ytfN	80.37	18.4
	yghJ	74.53	14.37
	mrcB	85.61	7.61
	aegA	72.34	15.01
	gltJ	95.45	4.04
	ompS	73.81	11.78
	mviM	94.96	4.44
	STM1005	78.1	3.83
	STM4261	99.45	0.17
	fabB	7.59	5.57
	murE	42.36	19.04
	tsf	39.84	14.75
	ftsW	82.41	16.21
	ftsW.1	98.96	0.31
	rpoB	9.51	2.17
	polA	58.27	20.4
	icdA	54.96	11.09
	narY	99.44	0.22
	clpx	31.42	5.48
	argS	27.64	13.93
	trmD	24.56	9.04
	trmD.1	10.74	2.1
	prfA	98.91	0.36
	lepA	20.43	12.23
	lepA.1	19.3	12.19
	polA.1	56.83	21.48
	polA.2	12.22	3.36
	polA.3	98.55	1.31
	polA.5	87.88	12.12
	polA.6	96.32	2.76
	polA.7	54.98	22.04
	polA.8	83.01	15.91
	polA.9	38.41	8.82
	polA.10	56.03	21.16
	polA.11	99.8	0.19
	polA.12	76.67	14.53
	polA.14	70.46	14.77
	polA.15	98.2	1.73
	polA.16	99.66	0.29
	polA.18	68.29	17.67
	katG.1	99.9	0.05
	katG.2	60.72	18.65
	katG.3	43.94	11.08
	katG.4	45.35	27.56
	katG.5	28.24	6.94
	katG.6	29.8	15.21
	katG.7	16.15	9.4
	katG.8	28.53	10.22
	katG.9	58.41	20.95
	katG.10	89.62	5.45
	katG.11	99.9	0.03
	katG.12	56.83	22.12
	katG.13	84.12	15.66
	katG.14	80.4	18.78
	katG.15	65.81	32.91
	katG.16	62	20.37
	katG.17	65	17.56
	katG.18	95.12	2.46
	fabB.6	3.28	2.11
	fabB.9	17.24	0.95
	fabB.10	18.77	6.18
	fabB.11	20.3	9.22
	fabB.20	6.35	5.16

## Sheet: Figure 3B
Figure 3B
	sgRNA	Position in Chromosome	Target Strand
	rplC	3595884	P
	rplC.1	3595884	P
	ytfN	4648516	P
	yghJ	3081003	N
	mrcB	221766	N
	aegA	2589934	P
	gltJ	728675	N
	ompS	2077806	P
	mviM	1254019	P
	STM1005	1098447	N
	STM4261	4486054	P
	fabB	2489593	P
	murE	143935	P
	tsf	255625	P
	ftsW	149408	N
	ftsW.1	149408	N
	rpoB	4366214	N
	polA	4208600	P
	icdA	1325325	N
	narY	1665221	N
	clpx	504775	P
	argS	2003842	N
	trmD	2815864	P
	trmD.1	2815864	P
	prfA	1874237	P
	lepA	2728509	P
	lepA.1	2728509	P
	polA.1	4206710	P
	polA.2	4207091	P
	polA.3	4207606	P
	polA.5	4208375	P
	polA.6	4208626	P
	polA.7	4206642	N
	polA.8	4206722	N
	polA.9	4207275	N
	polA.10	4207356	N
	polA.11	4208223	N
	polA.12	4208474	N
	polA.14	4207292	P
	polA.15	4208422	P
	polA.16	4206177	N
	polA.18	4208723	N
	katG.1	4319703	P
	katG.2	4319840	P
	katG.3	4320399	P
	katG.4	4321030	P
	katG.5	4321245	P
	katG.6	4321710	P
	katG.7	4319716	N
	katG.8	4320339	N
	katG.9	4320477	N
	katG.10	4321038	N
	katG.11	4321239	N
	katG.12	4321651	N
	katG.13	4319533	P
	katG.14	4320981	P
	katG.15	4321515	P
	katG.16	4319835	N
	katG.17	4320950	N
	katG.18	4321580	N
	fabB.6	2488660	P
	fabB.9	2488750	P
	fabB.10	2488818	N
	fabB.11	2489829	P
	fabB.20	2489245	P

## Sheet: Figure 4
Figure 4
	Figure 4A				Figure 4B				Figure 4C				Figure 4D				Figure 4E and 4F
	gRNA	Killing efficiency(%)	sgRNA predicted activity		gRNA	Killing efficiency(%)	Transcribed strand		gRNA	Killing efficiency(%)	Replicative strand		gRNA	Killing efficiency(%)	Essential?		gRNA	Killing efficiency(%)	Transcribed strand	sgRNA predicted activity
	katG.11	99.9014	0.341689		katG.11	99.9014	N		katG.11	99.9014	lag		katG.11	99.9014	N		katG.11	99.9014	N	0.341689
	katG.1	99.901	0.594534		katG.1	99.901	P		katG.1	99.901	lead		katG.1	99.901	N		katG.1	99.901	P	0.594534
	polA.11	99.8049	0.708228		polA.11	99.8049	N		polA.11	99.8049	lag		polA.11	99.8049	Y		polA.11	99.8049	N	0.708228
	polA.16	99.6607	1		polA.16	99.6607	N		polA.16	99.6607	lag		polA.16	99.6607	Y		polA.16	99.6607	N	1
	STM4261	99.4459	0.69985		STM4261	99.4459	P		STM4261	99.4459	lead		STM4261	99.4459	N		STM4261	99.4459	P	0.69985
	narY	99.439	0.662709		narY	99.439	N		narY	99.439	lead		narY	99.439	Y		narY	99.439	N	0.662709
	ftsW.new	98.9611	0.790545		ftsW.new	98.9611	N		ftsW.new	98.9611	lag		ftsW.new	98.9611	Y		ftsW.new	98.9611	N	0.790545
	prfA	98.9138	0.893399		prfA	98.9138	P		prfA	98.9138	lead		prfA	98.9138	Y		prfA	98.9138	P	0.893399
	polA.3	98.547	0.658441		polA.3	98.547	P		polA.3	98.547	lead		polA.3	98.547	Y		polA.3	98.547	P	0.658441
	polA.15	98.1964	0.585103		polA.15	98.1964	P		polA.15	98.1964	lead		polA.15	98.1964	Y		polA.15	98.1964	P	0.585103
	polA.6	96.3243	0.526957		polA.6	96.3243	P		polA.6	96.3243	lead		polA.6	96.3243	Y		polA.6	96.3243	P	0.526957
	gltJ	95.4476	0.430807		gltJ	95.4476	N		gltJ	95.4476	lead		gltJ	95.4476	N		gltJ	95.4476	N	0.430807
	katG.18	95.1155	0.963347		katG.18	95.1155	N		katG.18	95.1155	lag		katG.18	95.1155	N		katG.18	95.1155	N	0.963347
	mviM	94.9602	0.514227		mviM	94.9602	P		mviM	94.9602	lead		mviM	94.9602	?		mviM	94.9602	P	0.514227
	katG.10	89.619	0.607488		katG.10	89.619	N		katG.10	89.619	lag		katG.10	89.619	N		katG.10	89.619	N	0.607488
	polA.5	87.8788	0.555673		polA.5	87.8788	P		polA.5	87.8788	lead		polA.5	87.8788	Y		polA.5	87.8788	P	0.555673
	mrcB	85.6083	0.846813		mrcB	85.6083	N		mrcB	85.6083	lag		mrcB	85.6083	?		mrcB	85.6083	N	0.846813
	katG.13	84.1168	0.84873		katG.13	84.1168	P		katG.13	84.1168	lead		katG.13	84.1168	N		katG.13	84.1168	P	0.84873
	polA.8	83.0123	0.524687		polA.8	83.0123	N		polA.8	83.0123	lag		polA.8	83.0123	Y		polA.8	83.0123	N	0.524687
	ftsW	82.406	0.790545		ftsW	82.406	N		ftsW	82.406	lag		ftsW	82.406	Y		ftsW	82.406	N	0.790545
	katG.14	80.3968	0.860423		katG.14	80.3968	P		katG.14	80.3968	lead		katG.14	80.3968	N		katG.14	80.3968	P	0.860423
	ytfN	80.368	0.771597		ytfN	80.368	P		ytfN	80.368	lead		ytfN	80.368	?		ytfN	80.368	P	0.771597
	STM1005	78.1014	0.825822		STM1005	78.1014	N		STM1005	78.1014	lead		STM1005	78.1014	N		STM1005	78.1014	N	0.825822
	polA.12	76.6667	0.98374		polA.12	76.6667	N		polA.12	76.6667	lag		polA.12	76.6667	Y		polA.12	76.6667	N	0.98374
	yghJ	74.5261	0.764546		yghJ	74.5261	N		yghJ	74.5261	lag		yghJ	74.5261	N		yghJ	74.5261	N	0.764546
	ompS	73.8104	0.760023		ompS	73.8104	P		ompS	73.8104	lag		ompS	73.8104	?		ompS	73.8104	P	0.760023
	aegA	72.3424	0.52393		aegA	72.3424	P		aegA	72.3424	lead		aegA	72.3424	N		aegA	72.3424	P	0.52393
	polA.14	70.4647	0.612173		polA.14	70.4647	P		polA.14	70.4647	lead		polA.14	70.4647	Y		polA.14	70.4647	P	0.612173
	polA.18	68.2929	0.838537		polA.18	68.2929	N		polA.18	68.2929	lag		polA.18	68.2929	Y		polA.18	68.2929	N	0.838537
	katG.15	65.8149	0.751157		katG.15	65.8149	P		katG.15	65.8149	lead		katG.15	65.8149	N		katG.15	65.8149	P	0.751157
	katG.17	65	0.951171		katG.17	65	N		katG.17	65	lag		katG.17	65	N		katG.17	65	N	0.951171
	katG.16	61.9984	0.681446		katG.16	61.9984	N		katG.16	61.9984	lag		katG.16	61.9984	N		katG.16	61.9984	N	0.681446
	katG.2	60.7205	0.339999		katG.2	60.7205	P		katG.2	60.7205	lead		katG.2	60.7205	N		katG.2	60.7205	P	0.339999
	katG.9	58.4099	0.381857		katG.9	58.4099	N		katG.9	58.4099	lag		katG.9	58.4099	N		katG.9	58.4099	N	0.381857
	polA	58.2655	0.70546		polA	58.2655	P		polA	58.2655	lead		polA	58.2655	Y		polA	58.2655	P	0.70546
	polA.1	56.8307	0.181992		polA.1	56.8307	P		polA.1	56.8307	lead		polA.1	56.8307	Y		polA.1	56.8307	P	0.181992
	katG.12	56.8289	0.26066		katG.12	56.8289	N		katG.12	56.8289	lag		katG.12	56.8289	N		katG.12	56.8289	N	0.26066
	polA.10	56.0326	0.184738		polA.10	56.0326	N		polA.10	56.0326	lag		polA.10	56.0326	Y		polA.10	56.0326	N	0.184738
	polA.7	54.9804	0.292652		polA.7	54.9804	N		polA.7	54.9804	lag		polA.7	54.9804	Y		polA.7	54.9804	N	0.292652
	icdA	54.9585	0.304228		icdA	54.9585	N		icdA	54.9585	lag		icdA	54.9585	Y		icdA	54.9585	N	0.304228
	katG.4	45.3514	0.242581		katG.4	45.3514	P		katG.4	45.3514	lead		katG.4	45.3514	N		katG.4	45.3514	P	0.242581
	katG.3	43.9357	0.268258		katG.3	43.9357	P		katG.3	43.9357	lead		katG.3	43.9357	N		katG.3	43.9357	P	0.268258
	murE	42.3554	0.660437		murE	42.3554	P		murE	42.3554	lead		murE	42.3554	Y		murE	42.3554	P	0.660437
	tsf	39.8428	0.862659		tsf	39.8428	P		tsf	39.8428	lead		tsf	39.8428	Y		tsf	39.8428	P	0.862659
	polA.9	38.4118	0.650075		polA.9	38.4118	N		polA.9	38.4118	lag		polA.9	38.4118	Y		polA.9	38.4118	N	0.650075
	clpX	31.4161	0.720983		clpX	31.4161	P		clpX	31.4161	lead		clpX	31.4161	Y		clpX	31.4161	P	0.720983
	katG.6	29.798	0.806643		katG.6	29.798	P		katG.6	29.798	lead		katG.6	29.798	N		katG.6	29.798	P	0.806643
	katG.8	28.5276	0.258532		katG.8	28.5276	N		katG.8	28.5276	lag		katG.8	28.5276	N		katG.8	28.5276	N	0.258532
	katG.5	28.2439	0		katG.5	28.2439	P		katG.5	28.2439	lead		katG.5	28.2439	N		katG.5	28.2439	P	0
	argS	27.6353	0.57253		argS	27.6353	N		argS	27.6353	lead		argS	27.6353	Y		argS	27.6353	N	0.57253
	trmD	24.5601	0.900566		trmD	24.5601	P		trmD	24.5601	lead		trmD	24.5601	Y		trmD	24.5601	P	0.900566
	lepA	20.4317	0.664829		lepA	20.4317	P		lepA	20.4317	lead		lepA	20.4317	Y		lepA	20.4317	P	0.664829
	fabB.11	20.2955	0.623636		fabB.11	20.2955	P		fabB.11	20.2955	lead		fabB.11	20.2955	Y		fabB.11	20.2955	P	0.623636
	lepA.new	19.2954	0.664829		lepA.new	19.2954	P		lepA.new	19.2954	lead		lepA.new	19.2954	Y		lepA.new	19.2954	P	0.664829
	fabB.10	18.7712	0.246065		fabB.10	18.7712	N		fabB.10	18.7712	lag		fabB.10	18.7712	Y		fabB.10	18.7712	N	0.246065
	fabB.9	17.2422	0.32686		fabB.9	17.2422	P		fabB.9	17.2422	lead		fabB.9	17.2422	Y		fabB.9	17.2422	P	0.32686
	katG.7	16.1507	0.40609		katG.7	16.1507	N		katG.7	16.1507	lag		katG.7	16.1507	N		katG.7	16.1507	N	0.40609
	rplC	15.2337	0.635696		rplC	15.2337	P		rplC	15.2337	lead		rplC	15.2337	Y		rplC	15.2337	P	0.635696
	polA.2	12.2174	0.14278		polA.2	12.2174	P		polA.2	12.2174	lead		polA.2	12.2174	Y		polA.2	12.2174	P	0.14278
	trmD.new	10.7355	0.900566		trmD.new	10.7355	P		trmD.new	10.7355	lead		trmD.new	10.7355	Y		trmD.new	10.7355	P	0.900566
	rpoB	9.51156	0.568269		rpoB	9.51156	N		rpoB	9.51156	lag		rpoB	9.51156	Y		rpoB	9.51156	N	0.568269
	fabB	7.59456	0.166123		fabB	7.59456	P		fabB	7.59456	lead		fabB	7.59456	Y		fabB	7.59456	P	0.166123
	fabB.20	7.29885	0.739291		fabB.20	7.29885	P		fabB.20	7.29885	lead		fabB.20	7.29885	Y		fabB.20	7.29885	P	0.739291
	fabB.6	3.27552	0.630423		fabB.6	3.27552	P		fabB.6	3.27552	lead		fabB.6	3.27552	Y		fabB.6	3.27552	P	0.630423
	rplC.new	2.02326	0.635696		rplC.new	2.02326	P		rplC.new	2.02326	lead		rplC.new	2.02326	Y		rplC.new	2.02326	P	0.635696

## Sheet: Fig S3
Fig S3
	Condition	Killing efficiency (%)
	no gRNA	12
	no gRNA	17
	no gRNA	0
	no gRNA	6
	TevSaCas9+gRNA	100
	TevSaCas9+gRNA	100
	TevSaCas9+gRNA	71
	TevSaCas9+gRNA	100

[truncated: 2 more sheets: Fig S4, Fig S7]
